# Supplementary material for: Functional characterization of genes encoding cadmium pumping P1B-type ATPases in Aspergillus fumigatus and Aspergillus nidulans
Source: Microbiol Spectr. 2023 Sep 7;11(5):e00283-23. doi: 10.1128/spectrum.00283-23 (PMC10581124; doi:10.1128/spectrum.00283-23)
Supplement: Table S1 — List of Aspergillus P1B-type ATPases. [file spectrum.00283-23-s0002.xlsx]

## Sheet: Data
Table S1	List of Aspergillus P1B-type ATPases
Hit	Organism	Type	Score	EValue	Alignment Length	% Hit Coverage	Hit Identity	% Hit Identity	Query Start	Query End	Hit Name	Hit Start	Hit End	Hsp	Dataset
Aspacri1|179976	Aspergillus acristatulus CBS 119.55 v1.0	Crp1	1185	3.3e-76	656	0.5417	241	0.3674	6	922	jgi|Aspacri1|179976|fgenesh1_kg.6_#_761_#_TRINITY_DN1259_c0_g2_i1	14	1137	454-545:181.0 334-452:161.0 758-825:125.0 833-871:116.0 6-81:109.0 876-922:96.0 611-635:71.0 659-695:51.0 535-612:133.0 8-65:83.0 84-100:59.0	Aspacri1_GeneCatalog_proteins_20160412.aa
Aspacu1|424620	Aspergillus aculeatinus CBS 121060 v1.0	Crp1	1189	4.04e-71	612	0.5033	231	0.3775	6	922	jgi|Aspacu1|424620|estExt_fgenesh1_pm.C_990010	27	1173	450-545:187.0 829-871:121.0 6-68:112.0 758-826:109.0 334-410:103.0 881-922:94.0 611-635:70.0 424-451:65.0 665-680:47.0 535-612:140.0 8-65:82.0 84-100:59.0	Aspacu1_GeneCatalog_proteins_20140714.aa
Aspac1|49327	Aspergillus aculeatus ATCC16872 v1.1	Crp1	1253	1.69e-68	672	0.5642	248	0.369	6	922	jgi|Aspac1|49327|fgenesh1_pm.1_#_470	27	1126	450-545:188.0 833-871:118.0 6-68:113.0 758-826:113.0 334-410:109.0 881-922:94.0 611-635:70.0 665-680:47.0 535-612:140.0 8-65:82.0 386-451:78.0 78-100:55.0 128-147:46.0	Aspac1_filtered_proteins
Aspaff1|399601	Aspergillus affinis CBS 129190 v1.0	Crp1	1118	5.95e-62	571	0.4719	219	0.3835	6	922	jgi|Aspaff1|399601|CE399600_17780	168	1145	450-545:182.0 761-826:127.0 833-871:113.0 6-68:107.0 876-922:100.0 611-635:70.0 373-410:68.0 534-612:145.0 6-47:82.0 393-451:67.0 84-100:57.0	Aspaff1_GeneCatalog_proteins_20181129.aa
Aspala1|160805	Aspergillus alabamensis v1.0	Crp1	1161	3.16e-70	662	0.5568	231	0.3489	4	922	jgi|Aspala1|160805|MIX522_82_92	176	1143	413-545:231.0 833-871:125.0 876-922:103.0 8-64:101.0 758-825:99.0 655-730:77.0 611-635:68.0 373-415:61.0 534-612:153.0 4-83:93.0 86-100:50.0	Aspala1_GeneCatalog_proteins_20160910.aa
Aspala1|55239	Aspergillus alabamensis v1.0	Crp1	1055	5.49e-86	522	0.4163	204	0.3908	6	922	jgi|Aspala1|55239|CE55238_598	296	1193	450-545:181.0 569-612:132.0 758-826:132.0 833-871:113.0 6-68:108.0 334-415:106.0 876-922:95.0 611-635:71.0 417-451:65.0 659-680:52.0	Aspala1_GeneCatalog_proteins_20160910.aa
Aspalbe1|156619	Aspergillus albertensis v1.0	Crp1	1028	2.54e-82	486	0.3891	194	0.3992	6	922	jgi|Aspalbe1|156619|fgenesh1_kg.48_#_154_#_TRINITY_DN6004_c0_g1_i1	290	1188	450-545:181.0 759-826:139.0 569-612:133.0 833-871:113.0 6-68:98.0 876-922:98.0 419-451:76.0 373-425:73.0 611-635:69.0 665-682:48.0	Aspalbe1_GeneCatalog_proteins_20160720.aa
Aspall1|134431	Aspergillus allahabadii v1.0	Crp1	1018	7.76e-86	498	0.3971	197	0.3956	6	922	jgi|Aspall1|134431|fgenesh1_kg.25_#_159_#_TRINITY_DN8918_c0_g1_i1	296	1193	450-545:187.0 569-612:133.0 758-826:126.0 833-871:113.0 6-68:109.0 334-415:105.0 876-922:97.0 419-451:76.0 611-635:72.0	Aspall1_GeneCatalog_proteins_20160910.aa
Aspall1|151447	Aspergillus allahabadii v1.0	Crp1	1082	7.92e-65	581	0.4858	209	0.3597	4	922	jgi|Aspall1|151447|MIX329_374_99	176	1150	423-545:223.0 821-871:131.0 758-825:102.0 876-922:102.0 7-64:98.0 611-635:68.0 373-415:64.0 534-612:153.0 4-74:96.0 85-100:45.0	Aspall1_GeneCatalog_proteins_20160910.aa
Aspalli1|165027	Aspergillus alliaceus CBS 536.65 v1.0	Crp1	1028	2.54e-82	486	0.3891	194	0.3992	6	922	jgi|Aspalli1|165027|CE165026_6029	290	1188	450-545:181.0 759-826:139.0 569-612:133.0 833-871:113.0 6-68:98.0 876-922:98.0 419-451:76.0 373-425:73.0 611-635:69.0 665-682:48.0	Aspalli1_GeneCatalog_proteins_20161018.aa
Aspamb1|86965	Aspergillus ambiguus v1.0	Crp1	1204	8.17e-68	630	0.5048	235	0.373	6	922	jgi|Aspamb1|86965|CE86964_11404	212	1188	419-545:248.0 758-826:143.0 334-415:102.0 6-68:99.0 876-922:98.0 611-635:71.0 665-680:50.0 534-612:146.0 812-871:115.0 6-44:72.0 78-100:60.0	Aspamb1_GeneCatalog_proteins_20160910.aa
Aspamoe1|188218	Aspergillus amoeneus CBS 111.32 v1.0	Crp1	1138	6.64e-64	556	0.4531	216	0.3885	6	922	jgi|Aspamoe1|188218|fgenesh1_kg.1_#_80_#_TRINITY_DN734_c0_g2_i1	174	1159	454-545:175.0 758-825:119.0 833-871:112.0 6-69:103.0 890-922:87.0 611-635:71.0 373-415:70.0 421-452:67.0 659-681:50.0 534-612:139.0 6-46:87.0 84-100:58.0	Aspamoe1_GeneCatalog_proteins_20160413.aa
Aspamoe1|201915	Aspergillus amoeneus CBS 111.32 v1.0	Crp1	1137	3.05e-69	587	0.4879	221	0.3765	4	922	jgi|Aspamoe1|201915|fgenesh1_kg.20_#_191_#_TRINITY_DN5849_c0_g1_i1	182	1157	426-545:234.0 833-871:130.0 876-922:102.0 758-825:101.0 4-69:83.0 373-419:70.0 611-635:68.0 86-99:57.0 655-679:49.0 534-612:148.0 8-64:95.0	Aspamoe1_GeneCatalog_proteins_20160413.aa
Aspamoe1|79131	Aspergillus amoeneus CBS 111.32 v1.0	Crp1	1067	2.76e-87	518	0.4295	205	0.3958	7	922	jgi|Aspamoe1|79131|CE79130_553	273	1148	425-545:232.0 572-612:128.0 833-871:128.0 750-825:113.0 876-922:107.0 373-415:74.0 611-635:68.0 643-680:61.0 702-727:45.0 7-68:111.0	Aspamoe1_GeneCatalog_proteins_20160413.aa
Aspamy1|136862	Aspergillus amylovorus CBS 600.67 v1.0	Crp1	1178	9.69e-65	608	0.4784	232	0.3816	6	922	jgi|Aspamy1|136862|fgenesh1_kg.1_#_173_#_TRINITY_DN1128_c0_g1_i1	66	1202	459-545:171.0 758-825:128.0 819-871:111.0 6-69:102.0 890-922:87.0 373-416:71.0 611-635:71.0 421-451:67.0 659-680:53.0 534-612:134.0 8-65:77.0 84-101:53.0 122-147:53.0	Aspamy1_GeneCatalog_proteins_20160516.aa
Aspang1|297611	Aspergillus angustatus CBS 273.65 v1.0	Crp1	1177	2.23e-87	579	0.4809	220	0.38	3	922	jgi|Aspang1|297611|CE297610_1076	188	1153	422-545:220.0 569-612:138.0 833-871:126.0 761-825:117.0 7-73:114.0 876-922:111.0 373-415:69.0 611-635:69.0 645-680:65.0 3-77:98.0 85-98:50.0	Aspang1_GeneCatalog_proteins_20210202.aa
Aspang1|359635	Aspergillus angustatus CBS 273.65 v1.0	Crp1	1177	3.66e-69	647	0.5269	235	0.3632	6	922	jgi|Aspang1|359635|CE359634_89143	16	1160	454-545:181.0 739-825:123.0 833-871:112.0 6-69:108.0 334-415:94.0 890-922:87.0 611-635:71.0 421-452:68.0 659-681:50.0 534-612:139.0 8-81:89.0 84-100:55.0	Aspang1_GeneCatalog_proteins_20210202.aa
Aspang1|945798	Aspergillus angustatus CBS 273.65 v1.0	Crp1	1090	1.11e-74	596	0.4963	211	0.354	6	922	jgi|Aspang1|945798|fgenesh1_kg.51_#_84_#_TRINITY_DN2030_c0_g2_i1	179	1152	416-545:220.0 549-612:149.0 827-888:134.0 758-825:119.0 8-64:94.0 611-635:68.0 373-419:66.0 655-679:49.0 876-922:104.0 6-76:87.0	Aspang1_GeneCatalog_proteins_20210202.aa
Aspapp1|393872	Aspergillus appendiculatus CBS 374.75 v1.0	Crp1	1193	2.6e-71	578	0.4584	225	0.3893	6	922	jgi|Aspapp1|393872|fgenesh1_kg.382_#_13_#_TRINITY_DN1386_c3_g1_i1	228	1199	452-545:176.0 758-826:135.0 827-871:123.0 6-68:109.0 876-922:100.0 373-415:72.0 417-452:71.0 611-635:70.0 662-681:54.0 534-612:141.0 6-46:80.0 84-99:62.0	Aspapp1_GeneCatalog_proteins_20210409.aa
Aspapp1|417275	Aspergillus appendiculatus CBS 374.75 v1.0	Crp1	1080	1.92e-62	599	0.5055	213	0.3556	1	922	jgi|Aspapp1|417275|MIX1403_1330_93	170	1136	373-545:293.0 833-888:126.0 1-74:103.0 758-825:94.0 611-635:67.0 85-99:49.0 534-612:150.0 876-922:109.0 7-68:89.0	Aspapp1_GeneCatalog_proteins_20210409.aa
Aspara19utr|176517	Aspergillus arachidicola v1.0	Crp1	1077	6.18e-89	542	0.4329	211	0.3893	6	922	jgi|Aspara19utr|176517|MIX5858_152_82	290	1191	450-545:180.0 758-826:140.0 569-612:133.0 6-68:115.0 833-871:113.0 334-426:104.0 876-922:94.0 421-451:75.0 611-635:70.0 661-695:53.0	Aspara19utr_GeneCatalog_proteins_20160816.aa
Aspara19utr|25778	Aspergillus arachidicola v1.0	Crp1	1126	6.23e-67	618	0.6113	220	0.356	8	922	jgi|Aspara19utr|25778|CE25777_314	1	965	419-545:228.0 825-871:129.0 876-922:105.0 758-825:99.0 8-64:95.0 611-635:68.0 373-423:60.0 643-681:53.0 534-612:159.0 11-74:79.0 86-99:51.0	Aspara19utr_GeneCatalog_proteins_20160816.aa
Asparx1|177389	Aspergillus arxii CBS 52583 v1.0	Crp1	866	6.44e-58	427	0.6529	172	0.4028	373	922	jgi|Asparx1|177389|fgenesh1_kg.17_#_162_#_TRINITY_DN4124_c0_g1_i1	9	593	450-545:176.0 758-826:130.0 833-871:109.0 876-922:103.0 373-415:70.0 611-635:70.0 424-452:66.0 534-612:142.0	Asparx1_GeneCatalog_proteins_20170407.aa
Aspass1|437365	Aspergillus assulatus CBS 27911 v1.0	Crp1	1200	5.41e-72	616	0.4873	231	0.375	6	924	jgi|Aspass1|437365|gm1.4198_g	218	1204	450-555:179.0 758-826:126.0 833-871:113.0 334-415:109.0 6-68:102.0 876-924:100.0 611-635:70.0 424-451:69.0 665-682:47.0 534-612:147.0 6-46:81.0 84-100:57.0	Aspass1_GeneCatalog_proteins_20170407.aa
Aspaste1|132468	Aspergillus astellatus v1.0	Crp1	1216	4.67e-74	632	0.5024	244	0.3861	5	922	jgi|Aspaste1|132468|fgenesh1_kg.44_#_86_#_TRINITY_DN9807_c0_g1_i1	24	1197	450-545:174.0 758-826:144.0 6-83:119.0 833-871:113.0 334-410:103.0 876-922:95.0 611-635:70.0 424-451:67.0 665-680:46.0 534-612:145.0 5-65:81.0 84-100:59.0	Aspaste1_GeneCatalog_proteins_20160412.aa
Aspaura1|173645	Aspergillus aurantiobrunneus CBS 465.65 v1.0	Crp1	1150	4.63e-67	570	0.463	226	0.3965	6	922	jgi|Aspaura1|173645|fgenesh1_kg.4_#_326_#_TRINITY_DN5825_c0_g1_i1	14	1158	454-548:178.0 758-825:120.0 833-871:116.0 8-65:95.0 890-922:86.0 373-418:74.0 611-635:71.0 421-451:68.0 84-100:58.0 665-680:46.0 535-612:140.0 6-69:98.0	Aspaura1_GeneCatalog_proteins_20160412.aa
Aspauran1|543230	Aspergillus aurantiopurpureus v1.0	Crp1	1039	2.5e-89	561	0.5426	210	0.3743	6	922	jgi|Aspauran1|543230|fgenesh1_kg.2_#_680_#_TRINITY_DN8964_c0_g1_i1	81	964	454-545:186.0 334-452:161.0 543-612:131.0 758-825:124.0 833-871:116.0 6-69:109.0 876-922:94.0 611-635:71.0 659-695:47.0	Aspauran1_GeneCatalog_proteins_20210409.aa
Aspaurful1|474960	Aspergillus aureofulgens IBT 27100 v1.0	Crp1	1158	6.46e-66	625	0.5004	231	0.3696	6	922	jgi|Aspaurful1|474960|fgenesh1_pm.6_#_116	24	1188	450-545:190.0 758-825:119.0 833-871:113.0 334-429:106.0 876-922:101.0 6-68:98.0 611-635:70.0 534-612:142.0 416-451:83.0 8-65:72.0 84-101:64.0	Aspaurful1_GeneCatalog_proteins_20191031.aa
Aspaurlat1|126664	Aspergillus aureolatus CBS 190.65 v1.0	Crp1	1183	1.95e-70	602	0.489	228	0.3787	6	922	jgi|Aspaurlat1|126664|CE126663_8037	173	1161	454-545:187.0 758-825:120.0 825-871:120.0 6-69:108.0 334-415:94.0 890-922:87.0 611-635:71.0 421-453:69.0 659-680:47.0 535-612:134.0 6-46:82.0 84-100:64.0	Aspaurlat1_GeneCatalog_proteins_20170429.aa
Aspaurlat1|270403	Aspergillus aureolatus CBS 190.65 v1.0	Crp1	1137	2.55e-69	587	0.4879	221	0.3765	4	922	jgi|Aspaurlat1|270403|fgenesh1_kg.57_#_263_#_TRINITY_DN2647_c0_g2_i1	182	1157	426-545:234.0 833-871:130.0 876-922:102.0 758-825:101.0 4-69:83.0 373-419:70.0 611-635:68.0 86-99:57.0 655-679:49.0 534-612:148.0 8-64:95.0	Aspaurlat1_GeneCatalog_proteins_20170429.aa
Aspaurlat1|96021	Aspergillus aureolatus CBS 190.65 v1.0	Crp1	1146	8.39e-76	580	0.477	219	0.3776	1	922	jgi|Aspaurlat1|96021|CE96020_361	176	1163	423-545:239.0 572-612:137.0 833-893:125.0 1-68:112.0 759-825:109.0 611-635:69.0 373-415:66.0 661-679:50.0 3-74:104.0 876-922:90.0 85-98:45.0	Aspaurlat1_GeneCatalog_proteins_20170429.aa
Aspaurlut1|168601	Aspergillus aureoluteus CBS 105.55 v1.0	Crp1	1188	6.53e-71	619	0.4897	228	0.3683	6	922	jgi|Aspaurlut1|168601|CE168600_10829	218	1202	450-555:178.0 758-826:122.0 833-871:113.0 334-415:109.0 6-68:102.0 876-922:97.0 611-635:70.0 424-451:69.0 665-682:47.0 534-612:141.0 6-51:83.0 84-100:57.0	Aspaurlut1_GeneCatalog_proteins_20170407.aa
Aspaur1|107040	Aspergillus aureoterreus v1.0	Crp1	1112	3.04e-68	579	0.487	217	0.3748	4	922	jgi|Aspaur1|107040|CE107039_235	176	1143	413-545:238.0 833-871:125.0 876-922:103.0 4-74:102.0 758-825:99.0 611-635:68.0 373-415:64.0 85-100:51.0 534-612:153.0 7-64:109.0	Aspaur1_GeneCatalog_proteins_20160910.aa
Aspaur1|164158	Aspergillus aureoterreus v1.0	Crp1	1205	1.67e-78	600	0.4785	232	0.3867	5	922	jgi|Aspaur1|164158|fgenesh1_kg.30_#_48_#_TRINITY_DN3661_c2_g1_i1	24	1193	450-545:190.0 569-612:133.0 758-826:131.0 334-415:106.0 6-68:98.0 876-922:95.0 416-451:79.0 611-635:76.0 665-680:56.0 812-871:115.0 5-46:65.0 82-101:61.0	Aspaur1_GeneCatalog_proteins_20160910.aa
Aspaus1|754816	Aspergillus austroafricanus IBT 32289 v1.0	Crp1	1141	2.65e-64	556	0.4528	216	0.3885	6	922	jgi|Aspaus1|754816|CE754815_129537	174	1160	454-545:178.0 758-825:119.0 833-871:112.0 6-69:103.0 890-922:87.0 611-635:71.0 373-415:70.0 421-452:67.0 659-681:50.0 534-612:139.0 6-46:87.0 84-100:58.0	Aspaus1_GeneCatalog_proteins_20210715.aa
Aspave1|158948	Aspergillus avenaceus IBT 18842 v1.0	Crp1	1018	7.61e-86	504	0.4029	198	0.3929	6	922	jgi|Aspave1|158948|fgenesh1_kg.152_#_17_#_TRINITY_DN10588_c0_g1_i1	289	1190	450-545:181.0 569-612:141.0 758-826:138.0 6-69:122.0 834-871:109.0 334-417:105.0 876-922:99.0 611-635:70.0 659-695:53.0	Aspave1_GeneCatalog_proteins_20160920.aa
Aspber1|256359	Aspergillus bertholletius IBT 29228 v1.0	Crp1	951	1.65e-82	475	0.4958	187	0.3937	11	922	jgi|Aspber1|256359|fgenesh1_kg.23_#_198_#_TRINITY_DN8116_c0_g1_i1	1	898	450-545:191.0 758-826:141.0 569-612:133.0 833-871:113.0 11-68:105.0 334-430:102.0 876-922:97.0 611-635:69.0	Aspber1_GeneCatalog_proteins_20160916.aa
Aspber1|301858	Aspergillus bertholletius IBT 29228 v1.0	Crp1	1126	2.85e-70	619	0.5241	216	0.3489	4	918	jgi|Aspber1|301858|MIX2586_109_92	167	1131	413-545:240.0 825-871:129.0 4-74:108.0 758-825:104.0 876-918:96.0 611-635:67.0 373-415:58.0 643-681:51.0 86-99:48.0 534-612:152.0 8-64:73.0	Aspber1_GeneCatalog_proteins_20160916.aa
Aspbip1|118926	Aspergillus biplanus CBS 468.65 v1.0	Crp1	1222	3.73e-70	658	0.5294	241	0.3663	6	922	jgi|Aspbip1|118926|CE118925_68361	24	1180	450-545:173.0 758-825:132.0 6-69:113.0 833-871:113.0 334-416:98.0 890-922:87.0 611-635:71.0 418-451:66.0 659-680:49.0 535-612:137.0 8-81:70.0 84-101:60.0 122-145:53.0	Aspbip1_GeneCatalog_proteins_20170407.aa
Aspbisp1|175273	Aspergillus bisporus CBS 707.71 v1.0	Crp1	1185	3.16e-65	606	0.4879	230	0.3795	6	922	jgi|Aspbisp1|175273|fgenesh1_kg.20_#_90_#_TRINITY_DN5108_c0_g1_i5	194	1180	454-545:184.0 758-825:125.0 823-871:119.0 6-69:103.0 876-922:98.0 419-452:78.0 611-635:71.0 659-680:50.0 535-612:140.0 6-46:84.0 373-434:73.0 77-100:60.0	Aspbisp1_GeneCatalog_proteins_20160414.aa
Aspbisp1|199938	Aspergillus bisporus CBS 707.71 v1.0	Crp1	1287	2.26e-99	648	0.6201	250	0.3858	3	922	jgi|Aspbisp1|199938|gm1.9214_g	23	994	373-545:293.0 572-612:137.0 833-871:131.0 3-82:115.0 876-922:113.0 761-825:106.0 653-681:70.0 611-635:69.0 693-727:52.0 78-98:51.0 334-367:46.0 7-65:104.0	Aspbisp1_GeneCatalog_proteins_20160414.aa
Aspbom1|741	Aspergillus bombycis NRRL 26010	Crp1	1272	2.42e-89	622	0.496	246	0.3955	6	922	jgi|Aspbom1|741|ABOM_009469T0	26	1193	457-545:178.0 758-826:151.0 569-612:133.0 6-68:118.0 833-871:113.0 334-415:99.0 876-922:94.0 421-451:74.0 611-635:70.0 665-695:50.0 8-65:72.0 84-101:66.0 122-147:54.0	Aspbom1_GeneCatalog_proteins_20170529.aa
Aspbot1|164041	Aspergillus botucatensis CBS 114221 v1.0	Crp1	954	7e-64	489	0.6182	187	0.3824	334	922	jgi|Aspbot1|164041|fgenesh1_kg.15_#_125_#_TRINITY_DN4626_c0_g3_i1	93	729	450-556:182.0 758-826:134.0 833-871:113.0 334-410:101.0 876-922:95.0 611-635:70.0 424-451:64.0 665-682:49.0 534-612:146.0	Aspbot1_GeneCatalog_proteins_20170407.aa
Aspbr1|117979	Aspergillus brasiliensis v1.0	Crp1	1182	7.42e-69	601	0.4781	234	0.3894	5	922	jgi|Aspbr1|117979|e_gw1.2.2230.1	24	1196	450-545:173.0 758-826:141.0 6-83:118.0 833-871:113.0 876-922:95.0 611-635:70.0 373-410:69.0 424-451:67.0 665-680:46.0 534-612:145.0 5-65:84.0 76-100:61.0	Aspbr1_GeneCatalog_proteins_20120615.aa
Aspbrev1|267375	Aspergillus brevijanus CBS 111.46 v1.0	Crp1	1186	1.49e-66	611	0.4865	231	0.3781	6	922	jgi|Aspbrev1|267375|gm1.3156_g	21	1195	457-545:169.0 758-826:139.0 334-429:114.0 833-871:113.0 876-922:99.0 6-45:78.0 611-635:69.0 84-100:58.0 534-612:138.0 419-452:83.0 6-65:69.0 84-99:57.0	Aspbrev1_GeneCatalog_proteins_20160412.aa
Aspbre1|178361	Aspergillus brevipes CBS 118.53 v1.0	Crp1	1182	4.17e-71	609	0.4826	225	0.3695	6	922	jgi|Aspbre1|178361|CE178360_1320	216	1200	450-545:175.0 758-826:130.0 833-871:115.0 334-415:108.0 876-922:91.0 6-51:82.0 611-635:70.0 424-451:68.0 84-100:57.0 665-682:47.0 534-612:146.0 6-68:93.0	Aspbre1_GeneCatalog_proteins_20170407.aa
Aspbrevi1|275717	Aspergillus brevistipitatus v1.0	Crp1	1183	7.03e-72	621	0.4925	227	0.3655	6	922	jgi|Aspbrevi1|275717|MIX8640_1451_81	216	1199	450-545:183.0 759-826:125.0 833-871:113.0 334-424:103.0 876-922:99.0 6-51:84.0 611-635:70.0 424-451:68.0 84-100:54.0 661-682:50.0 534-612:142.0 6-68:92.0	Aspbrevi1_GeneCatalog_proteins_20210201.aa
Aspbru1|477453	Aspergillus brunneoviolaceus CBS 621.78 v1.0	Crp1	1197	3.72e-66	645	0.5091	238	0.369	6	922	jgi|Aspbru1|477453|estExt_fgenesh1_pm.C_1100007	27	1210	450-545:187.0 829-871:121.0 758-826:114.0 334-410:103.0 6-63:100.0 881-922:94.0 611-635:70.0 665-680:47.0 535-612:140.0 8-65:84.0 386-451:78.0 84-100:59.0	Aspbru1_GeneCatalog_proteins_20140712.aa
Aspcae1|168512	Aspergillus caelatus CBS 763.97 v1.0	Crp1	1147	2.58e-69	626	0.531	223	0.3562	4	922	jgi|Aspcae1|168512|MIX3566_20_45	173	1144	419-545:230.0 825-871:129.0 876-922:105.0 758-825:100.0 4-74:97.0 611-635:68.0 373-424:62.0 643-681:52.0 86-99:51.0 534-612:159.0 8-64:94.0	Aspcae1_GeneCatalog_proteins_20160916.aa
Aspcae1|66984	Aspergillus caelatus CBS 763.97 v1.0	Crp1	1464	2.53e-89	755	0.6021	279	0.3695	6	922	jgi|Aspcae1|66984|CE66983_353	26	1193	450-545:179.0 758-826:146.0 569-612:133.0 6-68:117.0 833-871:113.0 334-415:98.0 876-922:94.0 421-451:80.0 611-635:70.0 665-695:50.0 6-47:80.0 72-100:66.0 8-65:76.0 84-101:66.0 122-147:50.0 376-430:46.0	Aspcae1_GeneCatalog_proteins_20160916.aa
Aspcaesp1|25225	Aspergillus caespitosus CBS 103.45 v1.0	Crp1	928	1.37e-78	467	0.3837	181	0.3876	6	922	jgi|Aspcaesp1|25225|CE25224_820	257	1151	454-545:177.0 569-612:130.0 758-825:128.0 833-871:116.0 6-70:109.0 334-434:104.0 890-922:94.0 611-635:70.0	Aspcaesp1_GeneCatalog_proteins_20210907.aa
Aspcal1|758256	Aspergillus calidoustus	Crp1	1046	2.91e-85	512	0.4794	201	0.3926	4	922	jgi|Aspcal1|758256|ASPCAL00525	47	1022	426-545:242.0 549-612:149.0 833-871:130.0 758-825:106.0 876-922:102.0 4-69:84.0 611-635:68.0 373-416:60.0 86-99:57.0 655-679:48.0	Aspcal1_GeneCatalog_proteins_20160920.aa
Aspcal1|761166	Aspergillus calidoustus	Crp1	1149	1.55e-70	587	0.4879	223	0.3799	4	922	jgi|Aspcal1|761166|ASPCAL12627	182	1157	426-545:235.0 833-871:130.0 876-922:107.0 758-825:102.0 4-69:82.0 373-419:70.0 611-635:68.0 86-99:57.0 655-679:53.0 534-612:151.0 8-64:94.0	Aspcal1_GeneCatalog_proteins_20160920.aa
Aspcal1|763920	Aspergillus calidoustus	Crp1	1052	4.51e-69	567	0.4896	208	0.3668	1	922	jgi|Aspcal1|763920|ASPCAL13784	182	1112	426-545:229.0 833-871:130.0 876-922:107.0 758-825:106.0 4-74:99.0 373-416:66.0 86-99:56.0 655-681:50.0 713-727:49.0 1-68:95.0 534-587:65.0	Aspcal1_GeneCatalog_proteins_20160920.aa
Aspcal1|768140	Aspergillus calidoustus	Crp1	1210	2.38e-73	617	0.5125	236	0.3825	1	922	jgi|Aspcal1|768140|ASPCAL15097	182	1158	426-545:229.0 833-871:130.0 876-922:107.0 758-825:106.0 4-74:99.0 611-635:68.0 373-416:66.0 86-99:56.0 655-681:50.0 713-727:49.0 534-612:155.0 1-68:95.0	Aspcal1_GeneCatalog_proteins_20160920.aa
Aspcal1|772681	Aspergillus calidoustus	Crp1	1147	1.61e-71	562	0.4803	214	0.3808	6	922	jgi|Aspcal1|772681|ASPCAL10678	113	1094	454-545:188.0 373-452:134.0 758-828:124.0 833-871:116.0 6-69:112.0 890-922:83.0 611-635:71.0 659-680:47.0 535-612:137.0 6-46:79.0 84-100:56.0	Aspcal1_GeneCatalog_proteins_20160920.aa
Aspcali1|624205	Aspergillus calidoustus CBS 113228 v1.0	Crp1	1147	2.23e-71	562	0.4569	214	0.3808	6	922	jgi|Aspcali1|624205|fgenesh1_kg.6_#_111_#_TRINITY_DN7928_c0_g2_i2	173	1154	454-545:188.0 373-452:134.0 758-828:124.0 833-871:116.0 6-69:112.0 890-922:83.0 611-635:71.0 659-680:47.0 535-612:137.0 6-46:79.0 84-100:56.0	Aspcali1_GeneCatalog_proteins_20210201.aa
Aspcali1|674920	Aspergillus calidoustus CBS 113228 v1.0	Crp1	1140	9.25e-70	587	0.5496	219	0.3731	4	922	jgi|Aspcali1|674920|gm1.7129_g	47	1022	426-545:240.0 833-871:130.0 758-825:103.0 876-922:102.0 4-69:84.0 611-635:68.0 373-419:63.0 86-99:57.0 655-679:48.0 534-612:150.0 8-64:95.0	Aspcali1_GeneCatalog_proteins_20210201.aa
Aspcalif1|701	Aspergillus californicus CBS 123895 v1.0	Crp1	1167	2.64e-69	601	0.4979	228	0.3794	6	922	jgi|Aspcalif1|701|CE700_8366	167	1138	450-545:174.0 758-825:120.0 833-871:116.0 6-50:94.0 334-416:93.0 890-922:90.0 611-635:71.0 421-451:65.0 84-100:58.0 659-680:48.0 535-612:132.0 6-69:106.0	Aspcalif1_GeneCatalog_proteins_20170407.aa
Aspcam1|230568	Aspergillus campestris IBT 28561 v1.0	Crp1	1227	9.49e-75	609	0.4947	236	0.3875	6	922	jgi|Aspcam1|230568|e_gw1.1.80.1	179	1166	450-545:185.0 783-826:122.0 833-871:122.0 6-86:119.0 876-922:103.0 334-416:101.0 611-635:72.0 422-449:61.0 659-681:50.0 534-612:148.0 6-46:76.0 78-100:68.0	Aspcam1_FilteredModels1_proteins_2022-01-21.fasta
Aspcand1|104930	Aspergillus candidus CBS 102.13 v1.0	Crp1	1235	9.45e-76	621	0.4944	239	0.3849	6	922	jgi|Aspcand1|104930|fgenesh1_kg.19_#_96_#_TRINITY_DN72_c0_g1_i1	209	1192	450-545:189.0 783-826:122.0 833-871:122.0 6-86:115.0 876-922:103.0 334-416:102.0 611-635:72.0 422-451:67.0 659-680:51.0 534-612:148.0 6-46:75.0 67-100:69.0	Aspcand1_FilteredModels1_proteins_2022-01-21.fasta
Aspcanin1|177484	Aspergillus caninus CBS 128032 v1.0	Crp1	1176	3.08e-69	634	0.5159	232	0.3659	5	922	jgi|Aspcanin1|177484|CE177483_1504	191	1165	450-545:176.0 833-871:108.0 876-922:100.0 758-826:98.0 334-417:97.0 5-46:86.0 419-456:79.0 611-635:70.0 84-99:61.0 659-695:53.0 535-612:157.0 6-68:91.0	Aspcanin1_GeneCatalog_proteins_20170408.aa
Aspcap1|10480	Aspergillus capensis CBS 138188 v1.0	Crp1	1176	5.7e-68	569	0.4548	225	0.3954	4	922	jgi|Aspcap1|10480|CE10479_3610	210	1190	450-545:180.0 758-826:120.0 833-871:113.0 6-68:107.0 879-922:97.0 416-451:77.0 373-415:72.0 611-635:70.0 665-680:49.0 534-612:145.0 4-45:83.0 84-100:63.0	Aspcap1_GeneCatalog_proteins_20170323.aa
Aspcapp1|585833	Aspergillus caperatus DTO 337-E6 v1.0	Crp1	1199	1.82e-71	580	0.4596	229	0.3948	6	922	jgi|Aspcapp1|585833|fgenesh1_kg.7_#_126_#_TRINITY_DN4056_c2_g1_i1	228	1199	454-545:173.0 758-831:136.0 827-871:123.0 6-68:110.0 876-922:104.0 373-415:72.0 417-452:71.0 611-635:70.0 662-680:52.0 534-612:141.0 6-46:85.0 84-99:62.0	Aspcapp1_GeneCatalog_proteins_20210211.aa
Aspca11822_1|382424	Aspergillus carbonarius ITEM 11822 v1.0	Crp1	1206	2.44e-72	615	0.4889	236	0.3837	5	922	jgi|Aspca11822_1|382424|CE382423_3533	23	1197	450-545:177.0 758-826:140.0 833-871:113.0 6-68:111.0 334-410:99.0 876-922:95.0 611-635:70.0 426-451:67.0 665-680:46.0 534-612:143.0 5-65:81.0 84-100:64.0	Aspca11822_1_GeneCatalog_proteins_20210412.aa
Aspca12550_1|438787	Aspergillus carbonarius ITEM 12550 v1.0	Crp1	1206	2.45e-72	615	0.4889	236	0.3837	5	922	jgi|Aspca12550_1|438787|fgenesh1_kg.1_#_2089_#_TRINITY_DN37022_c0_g1_i1	23	1197	450-545:177.0 758-826:140.0 833-871:113.0 6-68:111.0 334-410:99.0 876-922:95.0 611-635:70.0 426-451:67.0 665-680:46.0 534-612:142.0 5-65:82.0 84-100:64.0	Aspca12550_1_GeneCatalog_proteins_20210414.aa
Aspca3|138948	Aspergillus carbonarius ITEM 5010 v3	Crp1	1206	2.35e-72	615	0.4889	236	0.3837	5	922	jgi|Aspca3|138948|estExt_Genewise1.C_21351	23	1197	450-545:177.0 758-826:140.0 833-871:113.0 6-68:111.0 334-410:99.0 876-922:95.0 611-635:70.0 426-451:67.0 665-680:46.0 534-612:143.0 5-65:81.0 84-100:64.0	Aspca3_filtered_proteins
Aspca4|987141	Aspergillus carbonarius ITEM 5010 v4.0	Crp1	1206	2.54e-72	615	0.4889	236	0.3837	5	922	jgi|Aspca4|987141|e_gw1.2.1848.1	23	1197	450-545:177.0 758-826:140.0 833-871:113.0 6-68:111.0 334-410:99.0 876-922:95.0 611-635:70.0 426-451:67.0 665-680:46.0 534-612:143.0 5-65:81.0 84-100:64.0	Aspca4_GeneCatalog_proteins_20210312.aa
Aspcar1|305678	Aspergillus carlsbadensis CBS 123894 v1.0	Crp1	899	1.78e-75	413	0.3459	175	0.4237	373	922	jgi|Aspcar1|305678|fgenesh1_pm.114_#_1	609	1148	569-612:145.0 427-485:124.0 833-871:116.0 876-922:106.0 749-808:92.0 505-545:86.0 611-635:68.0 373-416:61.0 702-730:53.0 655-679:48.0	Aspcar1_GeneCatalog_proteins_20170323.aa
Aspcar1|309986	Aspergillus carlsbadensis CBS 123894 v1.0	Crp1	1187	2.42e-76	632	0.5138	232	0.3671	6	922	jgi|Aspcar1|309986|gm1.3327_g	173	1155	454-545:178.0 334-452:171.0 758-833:130.0 6-69:112.0 833-871:112.0 890-922:84.0 611-635:71.0 659-706:54.0 535-612:136.0 6-46:84.0 84-100:55.0	Aspcar1_GeneCatalog_proteins_20170323.aa
Aspcej1|176382	Aspergillus cejpii CBS 157.66 v1.0	Crp1	1409	5.48e-75	739	0.5874	269	0.364	6	922	jgi|Aspcej1|176382|MIX5291_150_96	27	1197	450-556:192.0 758-826:133.0 833-871:113.0 6-83:110.0 334-417:109.0 876-922:93.0 424-451:69.0 611-635:69.0 665-682:49.0 534-612:140.0 8-65:78.0 84-101:63.0 122-147:52.0 6-51:80.0 84-100:59.0	Aspcej1_GeneCatalog_proteins_20210330.aa
Aspcer1|100280	Aspergillus cervinus CBS 196.64 v1.0	Crp1	1205	2.31e-72	618	0.4952	231	0.3738	6	922	jgi|Aspcer1|100280|CE100279_348	205	1187	450-545:174.0 758-826:127.0 833-871:113.0 6-68:107.0 876-922:95.0 334-415:94.0 413-451:85.0 611-635:76.0 659-680:47.0 535-612:137.0 6-46:82.0 84-100:68.0	Aspcer1_GeneCatalog_proteins_20190828.aa
Aspchev1|177852	Aspergillus chevalieri CBS 522.65 v1.0	Crp1	1204	7.35e-68	601	0.4766	232	0.386	6	922	jgi|Aspchev1|177852|fgenesh1_kg.134_#_7_#_TRINITY_DN3384_c0_g1_i1	228	1198	452-545:177.0 758-826:131.0 827-871:124.0 6-68:114.0 876-922:104.0 611-635:70.0 373-434:68.0 662-682:60.0 534-612:141.0 6-46:81.0 84-99:67.0 413-451:67.0	Aspchev1_GeneCatalog_proteins_20160413.aa
Aspchris1|366543	Aspergillus christenseniae CBS 411.64 v1.0	Crp1	1185	4.06e-70	598	0.4796	227	0.3796	6	922	jgi|Aspchris1|366543|CE366542_3972	204	1186	450-545:173.0 758-827:130.0 833-871:113.0 6-81:108.0 876-922:96.0 413-456:89.0 611-635:76.0 373-415:69.0 659-680:47.0 535-612:137.0 6-46:79.0 84-100:68.0	Aspchris1_GeneCatalog_proteins_20210409.aa
Aspchr1|181798	Aspergillus chrysellus CBS 472.65 v1.0	Crp1	1173	1.13e-68	628	0.5169	234	0.3726	3	922	jgi|Aspchr1|181798|CE181797_28772	165	1152	450-545:183.0 758-826:129.0 833-871:113.0 876-922:100.0 334-415:96.0 6-51:91.0 81-100:72.0 611-635:70.0 534-612:143.0 3-68:113.0 393-451:63.0	Aspchr1_GeneCatalog_proteins_20170323.aa
Aspcib1|10331	Aspergillus cibarius DTO 197-D3 v1.0	Crp1	971	4.75e-60	540	0.486	191	0.3537	7	922	jgi|Aspcib1|10331|fgenesh1_pm.6_#_80	189	1062	373-545:290.0 833-888:126.0 7-68:93.0 758-825:92.0 611-635:67.0 655-684:45.0 534-612:149.0 876-922:109.0	Aspcib1_GeneCatalog_proteins_20210917.aa
Aspcib1|3136	Aspergillus cibarius DTO 197-D3 v1.0	Crp1	1163	1.29e-67	568	0.4501	218	0.3838	6	922	jgi|Aspcib1|3136|gm1.3136_g	228	1199	454-545:163.0 758-826:129.0 827-871:125.0 6-68:106.0 876-922:100.0 373-415:72.0 611-635:70.0 424-451:63.0 662-681:54.0 534-612:139.0 6-46:80.0 84-99:62.0	Aspcib1_GeneCatalog_proteins_20210917.aa
Aspcla1|216198	Aspergillus clavatonanicus v1.0	Crp1	1206	2.04e-74	636	0.506	233	0.3664	6	922	jgi|Aspcla1|216198|fgenesh1_kg.52_#_130_#_TRINITY_DN4326_c0_g1_i1	217	1195	450-545:176.0 758-826:135.0 833-871:113.0 334-417:109.0 876-922:98.0 6-51:80.0 424-451:69.0 611-635:69.0 84-100:66.0 655-682:53.0 534-612:138.0 6-83:100.0	Aspcla1_GeneCatalog_proteins_20160910.aa
Aspcla1|218124	Aspergillus clavatonanicus v1.0	Crp1	1048	2.99e-85	507	0.4236	202	0.3984	4	922	jgi|Aspcla1|218124|fgenesh1_kg.64_#_17_#_TRINITY_DN11005_c0_g1_i1	167	1139	423-545:218.0 569-612:147.0 833-871:127.0 4-74:113.0 758-825:107.0 876-922:106.0 611-635:67.0 373-424:64.0 86-99:51.0 656-679:48.0	Aspcla1_GeneCatalog_proteins_20160910.aa
Aspcl1|6047	Aspergillus clavatus NRRL 1 from AspGD	Crp1	1302	1.74e-75	670	0.533	250	0.3731	6	922	jgi|Aspcl1|6047|7000001156872498	27	1195	450-545:180.0 758-826:135.0 833-871:113.0 334-418:110.0 876-922:100.0 6-51:84.0 611-635:69.0 84-100:66.0 424-451:66.0 659-695:53.0 534-612:135.0 8-65:73.0 84-101:69.0 122-147:49.0	Aspcl1_GeneCatalog_proteins_20120815.aa
Aspcle1|116264	Aspergillus cleistominutus CBS 200.75 v1.0	Crp1	1185	3.28e-76	656	0.5417	241	0.3674	6	922	jgi|Aspcle1|116264|fgenesh1_kg.25_#_154_#_TRINITY_DN2165_c0_g2_i1	14	1137	454-545:181.0 334-452:161.0 758-825:125.0 833-871:116.0 6-81:109.0 876-922:96.0 611-635:71.0 659-695:51.0 535-612:133.0 8-65:83.0 84-100:59.0	Aspcle1_GeneCatalog_proteins_20181121.aa
Aspcon1|952874	Aspergillus conjunctus CBS 476.65 v1.0	Crp1	1200	3.43e-63	629	0.5139	234	0.372	6	922	jgi|Aspcon1|952874|fgenesh1_kg.65_#_73_#_TRINITY_DN1850_c0_g1_i2	187	1161	450-556:201.0 758-825:133.0 6-69:110.0 334-417:93.0 890-922:84.0 611-635:71.0 421-451:65.0 659-680:56.0 535-612:131.0 813-871:117.0 6-46:80.0 84-100:59.0	Aspcon1_GeneCatalog_proteins_20210202.aa
Aspcorea1|290800	Aspergillus coreanus CBS 117059 v1.0	Crp1	1202	1.17e-72	610	0.4857	229	0.3754	6	922	jgi|Aspcorea1|290800|CE290799_1740	208	1194	450-556:182.0 758-826:134.0 833-871:113.0 334-410:101.0 876-922:95.0 6-46:85.0 611-635:70.0 424-451:64.0 84-100:62.0 665-682:49.0 534-612:146.0 6-68:101.0	Aspcorea1_GeneCatalog_proteins_20170408.aa
Aspcor1|150737	Aspergillus coremiiformis CBS 553.77 v1.0	Crp1	1161	3.38e-68	601	0.4789	226	0.376	6	922	jgi|Aspcor1|150737|gm1.6151_g	201	1194	450-545:182.0 759-826:131.0 833-871:113.0 6-68:109.0 876-922:98.0 373-417:71.0 611-635:70.0 426-451:66.0 334-381:46.0 534-612:144.0 6-46:71.0 77-100:60.0	Aspcor1_GeneCatalog_proteins_20160916.aa
Aspcorr1|29725	Aspergillus corrugatus CBS 191.77 v1.0	Crp1	1178	2.85e-75	629	0.5194	237	0.3768	6	922	jgi|Aspcorr1|29725|gm1.3160_g	14	1137	454-545:177.0 334-452:165.0 758-825:128.0 833-871:116.0 6-69:102.0 876-922:96.0 611-635:70.0 659-680:49.0 535-612:133.0 8-65:83.0 84-100:59.0	Aspcorr1_GeneCatalog_proteins_20210526.aa
Aspcos1|248235	Aspergillus costaricaensis CBS 115574 v1.0	Crp1	1221	1.01e-74	636	0.5056	245	0.3852	5	922	jgi|Aspcos1|248235|estExt_fgenesh1_pg.C_410081	24	1197	450-545:174.0 758-830:149.0 6-83:119.0 833-871:113.0 334-410:103.0 876-922:95.0 611-635:70.0 424-451:67.0 665-680:46.0 534-612:145.0 5-65:81.0 84-100:59.0	Aspcos1_GeneCatalog_proteins_20141208.aa
Aspcost1|178126	Aspergillus costiformis CBS 101749 v1.0	Crp1	846	1.11e-74	436	0.7663	168	0.3853	382	922	jgi|Aspcost1|178126|CE178125_320	2	555	382-545:269.0 549-612:141.0 833-871:122.0 876-922:106.0 758-826:95.0 611-633:64.0 655-684:49.0	Aspcost1_GeneCatalog_proteins_20190828.aa
Aspcost1|196289	Aspergillus costiformis CBS 101749 v1.0	Crp1	1191	7.99e-71	577	0.4572	227	0.3934	6	922	jgi|Aspcost1|196289|fgenesh1_kg.29_#_46_#_TRINITY_DN3721_c1_g1_i1	228	1199	452-545:176.0 758-826:132.0 827-871:123.0 6-68:113.0 876-922:103.0 373-415:72.0 611-635:70.0 417-451:67.0 662-681:50.0 534-612:142.0 6-46:81.0 84-99:62.0	Aspcost1_GeneCatalog_proteins_20190828.aa
Aspcreb1|124217	Aspergillus creber IBT 32277 v1.0	Crp1	1097	3.2e-68	561	0.4663	215	0.3832	4	922	jgi|Aspcreb1|124217|CE124216_38218	182	1157	426-545:241.0 833-871:130.0 758-825:106.0 876-922:102.0 8-64:95.0 373-419:72.0 611-635:68.0 534-612:150.0 4-68:76.0 86-99:57.0	Aspcreb1_GeneCatalog_proteins_20191031.aa
Aspcreb1|199261	Aspergillus creber IBT 32277 v1.0	Crp1	1176	1.47e-69	624	0.5081	230	0.3686	6	922	jgi|Aspcreb1|199261|CE199260_25065	16	1160	454-545:181.0 758-825:121.0 6-69:114.0 833-871:112.0 334-415:94.0 890-922:87.0 611-635:71.0 421-452:67.0 659-681:50.0 534-612:139.0 8-77:85.0 84-100:55.0	Aspcreb1_GeneCatalog_proteins_20191031.aa
Aspcreb1|533980	Aspergillus creber IBT 32277 v1.0	Crp1	1010	4.48e-68	526	0.7547	197	0.3745	334	922	jgi|Aspcreb1|533980|fgenesh1_kg.22_#_1_#_TRINITY_DN4172_c0_g2_i1	41	646	422-545:218.0 833-871:126.0 761-825:115.0 876-922:111.0 364-415:72.0 611-635:69.0 643-680:67.0 699-727:48.0 334-364:45.0 537-612:139.0	Aspcreb1_GeneCatalog_proteins_20191031.aa
Aspcre1|290061	Aspergillus cretensis CBS 112802 v1.0	Crp1	1132	5.62e-64	574	0.4744	221	0.385	6	922	jgi|Aspcre1|290061|MIX5689_1203_10	168	1145	450-545:184.0 758-826:140.0 833-871:113.0 6-68:106.0 876-922:99.0 393-451:70.0 611-635:70.0 534-612:141.0 6-47:84.0 373-410:68.0 84-100:57.0	Aspcre1_GeneCatalog_proteins_20190322.aa
Aspcri1|5345	Aspergillus cristatus GZAAS20.1005	Crp1	1120	1.71e-66	534	0.4231	214	0.4007	6	922	jgi|Aspcri1|5345|SI65_09728T0	228	1199	452-545:183.0 758-826:132.0 827-871:123.0 6-68:107.0 876-922:103.0 611-635:70.0 417-451:66.0 662-681:54.0 534-612:139.0 6-46:81.0 84-99:62.0	Aspcri1_GeneCatalog_proteins_20170529.aa
Aspcro1_1|170964	Aspergillus croceus CBS 134396 v1.0	Crp1	1129	1.27e-76	552	0.4532	215	0.3895	6	922	jgi|Aspcro1_1|170964|fgenesh1_kg.12_#_480_#_TRINITY_DN5043_c0_g1_i2	173	1146	454-545:150.0 758-828:131.0 569-612:130.0 833-871:116.0 6-69:111.0 890-922:97.0 334-415:93.0 611-635:71.0 659-695:50.0 6-46:86.0 84-94:51.0 136-148:43.0	Aspcro1_1_GeneCatalog_proteins_20210513.aa
Aspcru1|387541	Aspergillus crustosus CBS 478.65 v1.0	Crp1	1195	4.59e-66	636	0.534	234	0.3679	6	922	jgi|Aspcru1|387541|fgenesh1_pm.22_#_49	14	1132	450-545:191.0 759-822:114.0 833-871:113.0 6-69:110.0 890-922:86.0 611-635:71.0 373-415:69.0 419-451:66.0 659-695:49.0 535-612:139.0 8-65:70.0 61-100:65.0 122-147:52.0	Aspcru1_GeneCatalog_proteins_20170323.aa
Aspcu1|342323	Aspergillus cumulatus DTO 311-F5 v1.0	Crp1	1180	5.05e-70	574	0.4548	222	0.3868	6	922	jgi|Aspcu1|342323|CE342322_41301	228	1199	454-545:170.0 758-831:134.0 827-871:124.0 6-68:110.0 876-922:100.0 373-415:72.0 611-635:70.0 424-452:66.0 662-681:54.0 534-612:141.0 6-46:77.0 84-99:62.0	Aspcu1_GeneCatalog_proteins_20190828.aa
Aspdef1|90472	Aspergillus deflectus CBS 109.55 v1.0	Crp1	1076	3.16e-62	544	0.4448	207	0.3805	6	922	jgi|Aspdef1|90472|MIX11946_42_81	173	1155	450-545:183.0 758-825:127.0 833-871:110.0 6-69:101.0 890-922:88.0 373-417:72.0 611-635:72.0 659-695:52.0 534-612:139.0 6-46:75.0 84-100:57.0	Aspdef1_GeneCatalog_proteins_20210414.aa
Aspden1|272005	Aspergillus dentatus CBS 114.63 v1.0	Crp1	1190	1.24e-76	626	0.5169	234	0.3738	6	922	jgi|Aspden1|272005|fgenesh1_kg.11_#_406_#_TRINITY_DN361_c0_g1_i1	168	1138	454-545:178.0 334-451:168.0 758-825:128.0 833-871:116.0 6-69:105.0 876-922:95.0 611-635:71.0 659-695:52.0 535-612:133.0 6-46:85.0 84-100:59.0	Aspden1_GeneCatalog_proteins_20190524.aa
Aspdese1|147143	Aspergillus desertorum CBS 653.73 v1.0	Crp1	1045	1.17e-89	567	0.4698	210	0.3704	6	922	jgi|Aspdese1|147143|gm1.526_g	253	1137	450-545:177.0 334-451:158.0 540-612:135.0 758-825:129.0 833-871:116.0 6-69:112.0 876-922:94.0 611-635:71.0 659-695:53.0	Aspdese1_GeneCatalog_proteins_20160412.aa
Aspdim1|179831	Aspergillus dimorphicus CBS 649.79 v1.0	Crp1	1188	2.36e-69	614	0.4827	229	0.373	6	922	jgi|Aspdim1|179831|CE179830_8900	232	1207	450-556:185.0 758-826:118.0 833-871:109.0 6-68:106.0 876-922:103.0 334-410:98.0 611-635:70.0 424-451:61.0 659-680:46.0 534-612:147.0 6-46:79.0 84-100:66.0	Aspdim1_GeneCatalog_proteins_20210412.aa
Aspdro1|198062	Aspergillus dromiae CBS 140633 v1.0	Crp1	1114	6.15e-67	594	0.4486	217	0.3653	6	922	jgi|Aspdro1|198062|fgenesh1_kg.6_#_293_#_TRINITY_DN2463_c0_g3_i1	177	1250	454-545:170.0 758-825:131.0 6-69:120.0 825-871:117.0 334-425:97.0 876-922:90.0 611-635:71.0 659-680:47.0 534-612:142.0 6-46:77.0 84-100:52.0	Aspdro1_GeneCatalog_proteins_20191031.aa
Aspdur1|260346	Aspergillus duricaulis CBS 481.65 v1.0	Crp1	1187	1.62e-70	609	0.483	226	0.3711	6	922	jgi|Aspdur1|260346|gm1.892_g	215	1199	450-545:175.0 758-826:130.0 833-871:115.0 334-415:108.0 6-68:100.0 876-922:95.0 611-635:70.0 424-451:63.0 665-682:48.0 534-612:147.0 6-51:80.0 84-100:56.0	Aspdur1_GeneCatalog_proteins_20170324.aa
Aspegy1|524298	Aspergillus egyptiacus CBS 656.73 v1.0	Crp1	1239	2.92e-74	662	0.5395	249	0.3761	6	922	jgi|Aspegy1|524298|fgenesh1_kg.268_#_27_#_TRINITY_DN3385_c0_g2_i1	14	1156	454-556:179.0 758-825:126.0 833-871:116.0 334-415:96.0 8-65:89.0 890-922:87.0 611-635:72.0 420-452:70.0 122-147:61.0 65-101:58.0 665-680:46.0 535-612:142.0 6-69:97.0	Aspegy1_GeneCatalog_proteins_20170324.aa
Aspele1|261548	Aspergillus elegans CBS 116.39 v1.0	Crp1	1196	3.36e-67	646	0.5348	235	0.3638	6	922	jgi|Aspele1|261548|CE261547_3963	162	1143	450-545:175.0 758-827:132.0 823-871:120.0 6-68:102.0 876-922:100.0 334-410:95.0 611-635:72.0 659-680:47.0 534-612:139.0 6-47:87.0 393-451:68.0 84-100:59.0	Aspele1_GeneCatalog_proteins_20160516.aa
Aspell1|399567	Aspergillus ellipticus CBS 707.79 v1.0	Crp1	1121	1.96e-63	589	0.6207	223	0.3786	11	922	jgi|Aspell1|399567|fgenesh1_kg.92_#_26_#_Locus8445v1rpkm7.71	1	891	450-545:187.0 758-826:140.0 11-68:107.0 334-410:97.0 876-922:95.0 611-635:70.0 424-451:64.0 659-695:49.0 534-612:144.0 811-871:116.0 89-100:52.0	Aspell1_GeneCatalog_proteins_20140716.aa
Aspend1|141880	Aspergillus endophyticus DTO 354-I2 v1.0	Crp1	1185	2.87e-70	594	0.4707	226	0.3805	6	922	jgi|Aspend1|141880|CE141879_23574	228	1199	452-545:169.0 758-826:132.0 827-871:124.0 6-68:107.0 876-922:102.0 373-415:72.0 417-452:70.0 611-635:70.0 646-681:56.0 534-612:141.0 6-46:80.0 84-99:62.0	Aspend1_GeneCatalog_proteins_20210201.aa
Aspend1|191521	Aspergillus endophyticus DTO 354-I2 v1.0	Crp1	940	4.2e-68	484	0.4283	182	0.376	7	922	jgi|Aspend1|191521|MIX5328_123_25	182	1054	373-545:274.0 569-611:131.0 833-888:130.0 758-825:90.0 7-64:87.0 612-635:61.0 876-922:117.0 85-99:50.0	Aspend1_GeneCatalog_proteins_20210201.aa
Aspeuc1|106165	Aspergillus eucalypticola CBS 122712 v1.0	Crp1	1218	9.93e-75	636	0.5056	244	0.3836	5	922	jgi|Aspeuc1|106165|CE106164_4443	24	1197	450-545:173.0 758-830:150.0 6-83:119.0 833-871:113.0 334-410:103.0 876-922:95.0 611-635:70.0 424-451:67.0 665-680:46.0 534-612:142.0 5-65:81.0 84-100:59.0	Aspeuc1_GeneCatalog_proteins_20140626.aa
Aspfalc1|149169	Aspergillus falconensis CBS 271.91 v1.0	Crp1	1012	3.73e-85	549	0.4552	205	0.3734	6	922	jgi|Aspfalc1|149169|fgenesh1_kg.2_#_106_#_TRINITY_DN8964_c0_g1_i1	252	1136	450-545:172.0 334-451:150.0 543-612:131.0 758-825:122.0 833-871:113.0 6-69:111.0 876-922:94.0 611-635:71.0 659-680:48.0	Aspfalc1_GeneCatalog_proteins_20160412.aa
Aspfer1|208384	Aspergillus ferenczii CBS 121594 v1.0	Crp1	1235	7e-74	639	0.5055	239	0.374	6	922	jgi|Aspfer1|208384|MIX2380_200_98	218	1202	450-555:179.0 758-826:125.0 833-871:116.0 334-415:103.0 876-922:98.0 6-51:86.0 611-635:70.0 424-451:66.0 84-100:58.0 665-682:50.0 49-68:47.0 534-612:142.0 6-68:95.0	Aspfer1_GeneCatalog_proteins_20170324.aa
Aspfij1|459057	Aspergillus fijiensis CBS 313.89 v1.0	Crp1	1204	9.63e-68	650	0.5102	240	0.3692	6	922	jgi|Aspfij1|459057|fgenesh1_pg.25_#_6	27	1217	450-545:186.0 829-871:121.0 758-826:114.0 6-68:113.0 334-410:103.0 881-922:94.0 611-635:70.0 665-680:47.0 535-612:137.0 8-65:84.0 386-451:76.0 84-100:59.0	Aspfij1_GeneCatalog_proteins_20141130.aa
Aspfili1|156763	Aspergillus filifera CBS 114510 v1.0	Crp1	1175	7.08e-68	623	0.467	229	0.3676	6	922	jgi|Aspfili1|156763|fgenesh1_kg.18_#_82_#_TRINITY_DN6044_c1_g1_i1	259	1260	454-545:173.0 758-825:135.0 6-69:120.0 825-871:114.0 334-426:100.0 876-922:90.0 611-635:71.0 659-680:47.0 534-612:141.0 6-46:83.0 84-100:52.0 477-504:49.0	Aspfili1_GeneCatalog_proteins_20160412.aa
Aspfla1|216916	Aspergillus flavipes CBS 22552 v1.0	Crp1	1161	1.58e-66	575	0.4611	224	0.3896	4	922	jgi|Aspfla1|216916|fgenesh1_kg.3_#_335_#_TRINITY_DN6291_c0_g1_i1	210	1186	450-545:179.0 758-825:117.0 833-871:113.0 6-68:99.0 876-922:98.0 373-415:76.0 611-635:70.0 424-451:66.0 649-681:56.0 534-612:146.0 4-40:78.0 84-100:63.0	Aspfla1_GeneCatalog_proteins_20170408.aa
Aspfl1|27208	Aspergillus flavus NRRL3357	Crp1	1079	3.12e-89	546	0.4354	212	0.3883	6	922	jgi|Aspfl1|27208|7000001155834758	290	1193	450-545:180.0 758-826:141.0 569-612:133.0 6-68:115.0 833-871:113.0 334-426:107.0 876-922:96.0 421-451:73.0 611-635:70.0 657-695:51.0	Aspfl1_GeneCatalog_proteins_20121018.aa
Aspfl1|37309	Aspergillus flavus NRRL3357	Crp1	1145	7.21e-68	620	0.5214	224	0.3613	4	922	jgi|Aspfl1|37309|7000001155828541	172	1143	423-545:218.0 825-871:129.0 876-922:105.0 758-825:103.0 4-81:97.0 611-635:68.0 373-415:58.0 643-681:54.0 86-99:51.0 534-612:159.0 8-64:103.0	Aspfl1_GeneCatalog_proteins_20121018.aa
Aspfl2_3|2228958	Aspergillus flavus NRRL3357 v1.0	Crp1	1145	1.32e-67	620	0.489	224	0.3613	4	922	jgi|Aspfl2_3|2228958|gm1.4191_g	172	1143	423-545:218.0 825-871:129.0 876-922:105.0 758-825:103.0 4-81:97.0 611-635:68.0 373-415:58.0 643-681:54.0 86-99:51.0 534-612:159.0 8-64:103.0	Aspfl2_3_GeneCatalog_proteins_20200207.aa
Aspfl2_3|3981	Aspergillus flavus NRRL3357 v1.0	Crp1	1079	3.44e-89	546	0.4354	212	0.3883	6	922	jgi|Aspfl2_3|3981|Aspflav1.AFLA_020960-t26_1	290	1193	450-545:180.0 758-826:141.0 569-612:133.0 6-68:115.0 833-871:113.0 334-426:107.0 876-922:96.0 421-451:73.0 611-635:70.0 657-695:51.0	Aspfl2_3_GeneCatalog_proteins_20200207.aa
Aspflo1|160122	Aspergillus floccosus CBS 116.37 v1.0	Crp1	1210	1.04e-88	582	0.4649	224	0.3849	6	922	jgi|Aspflo1|160122|fgenesh1_kg.130_#_28_#_TRINITY_DN5721_c2_g1_i1	211	1193	450-545:190.0 758-826:135.0 569-612:133.0 833-871:113.0 6-68:109.0 334-415:106.0 876-922:95.0 419-451:72.0 611-635:70.0 659-680:52.0 6-44:74.0 78-100:61.0	Aspflo1_GeneCatalog_proteins_20170325.aa
Aspflo1|184515	Aspergillus floccosus CBS 116.37 v1.0	Crp1	1113	2.96e-68	590	0.4844	215	0.3644	4	922	jgi|Aspflo1|184515|MIX3497_17_100	205	1172	413-545:225.0 817-871:132.0 876-922:111.0 758-825:108.0 7-64:106.0 611-635:68.0 373-415:64.0 534-612:153.0 4-69:95.0 85-100:51.0	Aspflo1_GeneCatalog_proteins_20170325.aa
Aspfloc1|197748	Aspergillus flocculosus v1.0	Crp1	1210	1.56e-73	619	0.5133	235	0.3796	6	922	jgi|Aspfloc1|197748|fgenesh1_kg.22_#_206_#_TRINITY_DN6539_c0_g1_i1	163	1141	450-545:189.0 758-826:142.0 833-871:113.0 6-68:105.0 876-922:103.0 334-415:90.0 611-635:70.0 414-451:67.0 659-680:47.0 534-612:139.0 6-47:89.0 84-100:56.0	Aspfloc1_GeneCatalog_proteins_20160716.aa
Aspflor1|229064	Aspergillus floridensis DTO 198-A8 v1.0	Crp1	1206	9.08e-68	654	0.5162	241	0.3685	6	922	jgi|Aspflor1|229064|MIX5977_336_99	27	1210	450-545:186.0 825-871:119.0 6-68:116.0 758-826:114.0 334-410:103.0 881-922:93.0 611-635:70.0 665-680:47.0 535-612:141.0 8-65:82.0 386-451:77.0 84-100:58.0	Aspflor1_GeneCatalog_proteins_20191031.aa
Aspfove1|155897	Aspergillus foveolata CBS 279.81 v1.0	Crp1	1195	1.99e-77	627	0.519	237	0.378	6	922	jgi|Aspfove1|155897|gm1.1096_g	167	1136	334-452:175.0 454-545:173.0 758-825:129.0 833-871:116.0 6-69:108.0 876-922:95.0 611-635:71.0 659-695:52.0 535-612:133.0 6-46:84.0 84-100:59.0	Aspfove1_GeneCatalog_proteins_20160412.aa
Aspfre1|107138	Aspergillus frequens CBS 586.65 v1.0	Crp1	1206	9.23e-73	626	0.5012	239	0.3818	4	922	jgi|Aspfre1|107138|CE107137_23899	209	1188	450-545:179.0 758-826:119.0 833-871:113.0 334-424:107.0 876-922:98.0 4-45:89.0 418-451:72.0 611-635:70.0 84-100:62.0 657-680:47.0 534-612:149.0 6-68:101.0	Aspfre1_GeneCatalog_proteins_20170405.aa
Aspfru1|187363	Aspergillus fructiculosus v1.0	Crp1	1013	2.72e-85	549	0.4552	205	0.3734	6	922	jgi|Aspfru1|187363|fgenesh1_kg.44_#_87_#_TRINITY_DN8976_c0_g1_i1	252	1136	450-545:172.0 334-451:151.0 543-612:131.0 758-825:122.0 833-871:113.0 6-69:111.0 876-922:94.0 611-635:71.0 659-680:48.0	Aspfru1_GeneCatalog_proteins_20160309.aa
Aspfumig1|110494	Aspergillus fumigatiaffinis CBS 117186 v1.0	Crp1	965	1.81e-65	494	0.6261	189	0.3826	334	922	jgi|Aspfumig1|110494|fgenesh1_kg.1_#_212_#_TRINITY_DN7128_c1_g1_i1	93	727	450-556:183.0 758-826:134.0 833-871:113.0 334-415:108.0 876-922:93.0 611-635:70.0 424-451:68.0 665-682:51.0 534-612:145.0	Aspfumig1_GeneCatalog_proteins_20170324.aa
Aspfu_A1163_1|102720	Aspergillus fumigatus A1163	Crp1	1183	9.28e-72	619	0.4936	228	0.3683	6	922	jgi|Aspfu_A1163_1|102720|CADAFUBT00003630m.01	208	1192	450-556:180.0 758-825:122.0 833-871:113.0 334-415:110.0 876-922:93.0 6-51:85.0 611-635:71.0 424-451:68.0 84-100:57.0 665-682:49.0 534-612:143.0 6-68:92.0	Aspfu_A1163_1_GeneCatalog_proteins_20140107.aa
Aspfu1|4411	Aspergillus fumigatus Af293 from AspGD	Crp1	1182	1.26e-71	619	0.4936	228	0.3683	6	922	jgi|Aspfu1|4411|Afu3g12740_mRNA	208	1192	450-556:180.0 758-825:121.0 833-871:113.0 334-415:110.0 876-922:93.0 6-51:85.0 611-635:71.0 424-451:68.0 84-100:57.0 665-682:49.0 534-612:143.0 6-68:92.0	Aspfu1_GeneCatalog_proteins_20120808.aa
Aspfumis1|194811	Aspergillus fumisynnematus IBT 28474 v1.0	Crp1	1212	3.11e-74	620	0.4944	232	0.3742	6	922	jgi|Aspfumis1|194811|CE194810_2435	209	1192	450-556:180.0 758-826:134.0 833-871:113.0 334-415:111.0 876-922:91.0 6-51:89.0 611-635:70.0 424-451:68.0 84-100:62.0 665-682:49.0 534-612:150.0 6-68:95.0	Aspfumis1_GeneCatalog_proteins_20170324.aa
Aspfuni1|199875	Aspergillus funiculosus CBS 116.56 v1.0	Crp1	1214	2.86e-69	613	0.4916	231	0.3768	6	922	jgi|Aspfuni1|199875|fgenesh1_pm.2_#_113	20	1177	450-545:179.0 758-830:128.0 6-69:127.0 833-871:109.0 890-922:86.0 373-415:72.0 611-635:71.0 415-453:70.0 659-680:52.0 534-612:137.0 8-65:81.0 84-99:51.0 122-147:51.0	Aspfuni1_GeneCatalog_proteins_20160414.aa
Aspgal1|389359	Aspergillus galapagensis CBS 117522 v1.0	Crp1	1188	5.11e-71	619	0.4897	228	0.3683	6	922	jgi|Aspgal1|389359|CE389358_3830	218	1202	450-555:174.0 758-826:126.0 833-871:113.0 334-415:109.0 6-68:102.0 876-922:99.0 611-635:70.0 424-451:68.0 665-682:47.0 534-612:140.0 6-51:83.0 84-100:57.0	Aspgal1_GeneCatalog_proteins_20170613.aa
Aspger1|64410	Aspergillus germanicus CBS 123887 v1.0	Crp1	1224	2.79e-75	636	0.52	239	0.3758	6	922	jgi|Aspger1|64410|CE64409_5110	173	1151	454-545:187.0 334-452:158.0 758-828:130.0 833-871:116.0 6-69:105.0 890-922:84.0 611-635:71.0 659-695:53.0 535-612:137.0 6-46:80.0 84-100:56.0 49-68:47.0	Aspger1_GeneCatalog_proteins_20170324.aa
Aspgig1|266530	Aspergillus giganteus CBS 515.65 v1.0	Crp1	1289	9.39e-74	654	0.5215	246	0.3761	5	922	jgi|Aspgig1|266530|CE266529_1399	24	1192	450-545:176.0 758-826:133.0 833-871:113.0 334-417:108.0 876-922:97.0 6-46:81.0 424-451:69.0 611-635:69.0 84-100:66.0 659-682:51.0 534-612:138.0 5-65:69.0 84-101:67.0 122-147:52.0	Aspgig1_GeneCatalog_proteins_20190524.aa
Aspgig1|335014	Aspergillus giganteus CBS 515.65 v1.0	Crp1	930	2.7e-79	447	0.412	180	0.4027	8	922	jgi|Aspgig1|335014|fgenesh1_pm.51_#_53	157	1037	423-545:215.0 569-612:147.0 833-871:126.0 876-922:106.0 8-64:104.0 758-825:104.0 611-635:66.0 373-416:62.0	Aspgig1_GeneCatalog_proteins_20190524.aa
Aspgl1|21267	Aspergillus glaucus v1.0	Crp1	882	2.34e-48	506	0.4478	176	0.3478	7	922	jgi|Aspgl1|21267|fgenesh1_pg.1_#_144	189	1050	530-612:142.0 833-888:122.0 373-451:119.0 761-825:92.0 7-68:84.0 611-635:67.0 472-545:104.0 876-922:103.0 85-99:49.0	Aspgl1_GeneCatalog_proteins_20121005.aa
Aspgl1|44011	Aspergillus glaucus v1.0	Crp1	1188	1.6e-70	578	0.4584	224	0.3875	6	922	jgi|Aspgl1|44011|fgenesh1_kg.4_#_683_#_Locus4098v1rpkm35.34	228	1199	452-545:177.0 758-826:131.0 827-871:119.0 6-68:110.0 876-922:100.0 373-415:72.0 417-452:71.0 611-635:70.0 662-681:54.0 534-612:141.0 6-46:81.0 84-99:62.0	Aspgl1_GeneCatalog_proteins_20121005.aa
Aspgra1|382997	Aspergillus granulosus CBS 588.65 v1.0	Crp1	1148	1.88e-71	560	0.4579	216	0.3857	6	922	jgi|Aspgra1|382997|fgenesh1_kg.12_#_145_#_TRINITY_DN6321_c0_g1_i1	173	1154	454-545:188.0 373-452:145.0 758-825:125.0 833-871:116.0 6-69:98.0 890-922:83.0 611-635:71.0 657-680:49.0 535-612:139.0 6-46:79.0 84-99:55.0	Aspgra1_GeneCatalog_proteins_20170405.aa
Asphai1|391086	Aspergillus haitiensis CBS 468.91 v1.0	Crp1	1138	1.87e-71	582	0.4728	223	0.3832	6	922	jgi|Asphai1|391086|fgenesh1_kg.586_#_6_#_TRINITY_DN9422_c0_g1_i1	179	1165	450-545:188.0 758-825:122.0 833-871:115.0 6-68:110.0 334-410:106.0 876-922:92.0 421-451:73.0 611-635:69.0 535-612:132.0 6-46:75.0 84-100:56.0	Asphai1_GeneCatalog_proteins_20190524.aa
Asphet1|401771	Aspergillus heteromorphus CBS 117.55 v1.0	Crp1	1211	7.77e-74	649	0.5342	240	0.3698	1	922	jgi|Asphet1|401771|MIX83_263_18	14	1175	454-545:166.0 758-826:135.0 6-68:120.0 831-871:114.0 876-922:99.0 334-410:96.0 415-451:79.0 611-635:70.0 659-695:49.0 534-612:143.0 1-65:79.0 84-100:61.0	Asphet1_GeneCatalog_proteins_20140624.aa
Asphethal1|76771	Aspergillus heterothallicus CBS 489.65 v1.0	Crp1	1175	3.69e-73	611	0.4972	228	0.3732	6	922	jgi|Asphethal1|76771|CE76770_16913	173	1159	454-545:181.0 549-612:136.0 758-825:125.0 6-80:106.0 334-417:100.0 890-922:84.0 421-452:72.0 611-635:71.0 659-680:49.0 814-871:118.0 6-46:77.0 84-100:56.0	Asphethal1_GeneCatalog_proteins_20170404.aa
Asphey1|23139	Aspergillus heyangensis CBS 101751 v1.0	Crp1	1170	2.58e-70	603	0.4951	228	0.3781	6	922	jgi|Asphey1|23139|gm1.1212_g	173	1150	450-545:181.0 758-830:129.0 833-871:116.0 6-69:105.0 334-415:92.0 890-922:90.0 611-635:71.0 419-451:70.0 659-680:48.0 535-612:140.0 6-46:77.0 84-100:51.0	Asphey1_GeneCatalog_proteins_20210404.aa
Asphir1|17561	Aspergillus hiratsukae CBS 294.93 v1.0	Crp1	1187	1.25e-70	619	0.4889	229	0.37	6	922	jgi|Asphir1|17561|CE17560_594	220	1204	450-555:174.0 758-826:127.0 833-871:113.0 334-415:109.0 6-68:101.0 876-922:97.0 611-635:70.0 424-451:68.0 665-682:46.0 534-612:142.0 6-51:83.0 84-100:57.0	Asphir1_GeneCatalog_proteins_20170405.aa
Asphom1|473879	Aspergillus homomorphus CBS 101889 v1.0	Crp1	1223	8.31e-70	648	0.5151	238	0.3673	6	922	jgi|Asphom1|473879|estExt_fgenesh1_pm.C_740005	32	1200	450-545:186.0 758-825:121.0 833-871:116.0 6-68:112.0 334-410:109.0 879-922:101.0 611-635:70.0 665-680:48.0 534-612:142.0 386-451:82.0 8-65:79.0 84-100:57.0	Asphom1_GeneCatalog_proteins_20140716.aa
Asphor1|127774	Aspergillus hortai IBT 26384 v1.0	Crp1	1078	4.07e-89	522	0.4166	207	0.3966	6	922	jgi|Asphor1|127774|fgenesh1_kg.24_#_46_#_TRINITY_DN17648_c0_g1_i1	296	1192	450-545:181.0 758-826:137.0 569-612:133.0 833-871:113.0 6-68:112.0 334-415:106.0 876-922:95.0 417-451:78.0 611-635:71.0 659-680:52.0	Asphor1_GeneCatalog_proteins_20210201.aa
Aspibe1|413068	Aspergillus ibericus CBS 121593 v1.0	Crp1	1205	1.29e-72	614	0.4889	235	0.3827	6	922	jgi|Aspibe1|413068|estExt_Genewise1Plus.C_370248	26	1195	450-545:175.0 758-826:137.0 833-871:113.0 6-68:111.0 334-410:104.0 876-922:95.0 611-635:70.0 424-451:68.0 665-680:47.0 534-612:141.0 8-65:84.0 84-100:60.0	Aspibe1_GeneCatalog_proteins_20141129.aa
Aspign1|210255	Aspergillus igneus CBS 466.65 v1.0	Crp1	1209	3.92e-73	622	0.4937	234	0.3762	6	922	jgi|Aspign1|210255|CE210254_3115	215	1198	450-556:182.0 758-826:134.0 833-871:113.0 334-417:108.0 6-68:106.0 876-922:93.0 611-635:70.0 424-451:68.0 665-682:50.0 534-612:144.0 6-51:79.0 84-100:62.0	Aspign1_GeneCatalog_proteins_20170405.aa
Aspiiz1|128966	Aspergillus iizukae CBS 541.69 v1.0	Crp1	1180	5.74e-68	572	0.4572	225	0.3934	4	922	jgi|Aspiiz1|128966|CE128965_29538	210	1190	450-545:180.0 758-826:120.0 833-871:113.0 6-68:107.0 876-922:98.0 416-451:77.0 373-415:72.0 611-635:70.0 665-680:48.0 534-612:149.0 4-45:83.0 84-100:63.0	Aspiiz1_GeneCatalog_proteins_20170324.aa
Aspimp1|180089	Aspergillus implicatus CBS 484.95 v1.0	Crp1	1235	5.2e-70	655	0.5304	237	0.3618	6	922	jgi|Aspimp1|180089|fgenesh1_kg.12_#_171_#_TRINITY_DN14210_c0_g1_i1	18	1174	457-545:173.0 758-825:126.0 833-871:110.0 334-416:94.0 876-922:92.0 8-81:77.0 611-635:72.0 421-451:66.0 84-101:63.0 662-680:50.0 122-145:46.0 535-612:131.0 6-47:76.0 84-101:59.0	Aspimp1_GeneCatalog_proteins_20161018.aa
Aspind2_1|177106	Aspergillus indicus v2.0	Crp1	1200	1.52e-77	631	0.5211	237	0.3756	6	922	jgi|Aspind2_1|177106|fgenesh1_kg.56_#_183_#_TRINITY_DN7652_c0_g1_i1	168	1137	454-545:176.0 334-452:166.0 758-829:134.0 833-871:116.0 6-69:111.0 876-922:95.0 611-635:72.0 659-695:50.0 535-612:132.0 6-46:89.0 84-100:59.0	Aspind2_1_GeneCatalog_proteins_20160309.aa
Aspind1|404802	Aspergillus indologenus CBS 114.80 v1.0	Crp1	1213	1.83e-67	654	0.5109	239	0.3654	6	922	jgi|Aspind1|404802|estExt_Genewise1Plus.C_1060046	27	1219	450-545:189.0 833-871:117.0 758-826:112.0 6-68:111.0 334-410:103.0 881-922:95.0 611-635:70.0 659-680:49.0 535-612:141.0 386-453:87.0 8-65:80.0 84-100:59.0	Aspind1_GeneCatalog_proteins_20140718.aa
Aspinso1|137664	Aspergillus insolitus CBS 384.61 v1.0	Crp1	1240	1.31e-84	621	0.4968	242	0.3897	6	922	jgi|Aspinso1|137664|fgenesh1_kg.1_#_211_#_TRINITY_DN34_c0_g2_i1	210	1190	450-545:192.0 540-612:145.0 6-68:118.0 334-425:116.0 833-871:116.0 758-826:109.0 876-922:100.0 611-635:65.0 659-681:47.0 6-46:90.0 416-451:72.0 84-100:70.0	Aspinso1_GeneCatalog_proteins_20160413.aa
Aspinso1|142842	Aspergillus insolitus CBS 384.61 v1.0	Crp1	1071	2.57e-64	577	0.4816	209	0.3622	4	922	jgi|Aspinso1|142842|fgenesh1_kg.10_#_213_#_TRINITY_DN9059_c0_g1_i1	175	1151	417-545:212.0 829-871:125.0 876-922:111.0 4-74:106.0 761-825:91.0 611-635:67.0 373-415:63.0 86-99:45.0 534-612:156.0 8-68:95.0	Aspinso1_GeneCatalog_proteins_20160413.aa
Aspins1|263686	Aspergillus insuetus CBS 107.25 v1.0	Crp1	1224	3.93e-75	636	0.52	238	0.3742	6	922	jgi|Aspins1|263686|fgenesh1_kg.3_#_565_#_TRINITY_DN5369_c0_g1_i1	173	1151	454-545:187.0 334-452:160.0 758-828:132.0 833-871:116.0 6-69:105.0 890-922:84.0 611-635:71.0 659-695:48.0 535-612:137.0 6-46:81.0 84-100:56.0 49-68:47.0	Aspins1_GeneCatalog_proteins_20170324.aa
Aspisr1|8079	Aspergillus israelensis CBS 140627 v1.0	Crp1	1093	1.02e-64	583	0.4818	215	0.3688	6	922	jgi|Aspisr1|8079|e_gw1.8.25.1	172	1141	454-545:178.0 758-832:128.0 833-871:113.0 334-415:92.0 6-46:87.0 876-922:83.0 611-635:70.0 84-100:60.0 659-680:48.0 534-612:132.0 6-69:102.0	Aspisr1_GeneCatalog_proteins_20210526.aa
Aspjap1|445796	Aspergillus japonicus CBS 114.51 v1.0	Crp1	1216	5.25e-68	648	0.5078	241	0.3719	6	922	jgi|Aspjap1|445796|estExt_fgenesh1_pm.C_60112	27	1216	450-545:189.0 758-826:120.0 833-871:118.0 6-68:112.0 334-410:98.0 881-922:95.0 611-635:70.0 665-680:48.0 535-612:140.0 386-453:87.0 8-65:80.0 84-100:59.0	Aspjap1_GeneCatalog_proteins_20141201.aa
Aspkar1|195413	Aspergillus karnatakaensis CBS 102800 v1.0	Crp1	1216	1.49e-56	693	0.5662	239	0.3449	6	922	jgi|Aspkar1|195413|fgenesh1_kg.44_#_280_#_TRINITY_DN11133_c0_g1_i1	14	1155	454-545:180.0 758-880:146.0 6-70:118.0 890-922:88.0 373-434:74.0 611-635:71.0 659-680:50.0 535-612:134.0 833-871:113.0 8-65:69.0 63-99:61.0 419-451:61.0 122-147:51.0	Aspkar1_GeneCatalog_proteins_20170325.aa
Aspka1_1|14243	Aspergillus kawachii IFO 4308	Crp1	1218	1.8e-74	636	0.5064	244	0.3836	5	922	jgi|Aspka1_1|14243|AKAW_02770	24	1194	450-545:170.0 758-830:150.0 6-83:120.0 833-871:113.0 334-410:103.0 876-922:95.0 611-635:70.0 424-451:67.0 665-680:46.0 534-612:144.0 5-65:81.0 84-100:59.0	Aspka1_1_ExternalModels_proteins_2022-01-21.fasta
Aspkev1|305636	Aspergillus keveii CBS 209.92 v1.0	Crp1	1176	4.06e-75	601	0.4898	226	0.376	6	922	jgi|Aspkev1|305636|fgenesh1_kg.55_#_95_#_TRINITY_DN1157_c0_g2_i1	173	1151	454-545:187.0 334-452:163.0 758-828:130.0 833-871:116.0 6-69:106.0 890-922:83.0 611-635:71.0 659-680:47.0 535-612:137.0 6-46:80.0 84-100:56.0	Aspkev1_GeneCatalog_proteins_20170406.aa
Asplaci1|190668	Aspergillus laciniosus CBS 117721 v1.0	Crp1	1199	3.06e-72	610	0.4857	229	0.3754	6	922	jgi|Asplaci1|190668|CE190667_1230	206	1194	450-556:182.0 758-826:134.0 833-871:113.0 334-410:101.0 876-922:95.0 6-46:85.0 611-635:70.0 84-100:62.0 424-451:61.0 665-682:49.0 534-612:146.0 6-68:101.0	Asplaci1_GeneCatalog_proteins_20170405.aa
Asplen1|191170	Aspergillus lentulus CBS 117885 v1.0	Crp1	1164	2.21e-72	597	0.4768	225	0.3769	6	922	jgi|Asplen1|191170|CE191169_1698	208	1190	450-556:179.0 758-826:134.0 833-871:113.0 334-415:111.0 876-922:93.0 6-46:84.0 424-451:72.0 611-635:70.0 84-100:62.0 534-612:150.0 6-68:96.0	Asplen1_GeneCatalog_proteins_20170406.aa
Asplep1|152344	Aspergillus leporis CBS 151.66 v1.0	Crp1	1176	1.38e-68	603	0.4805	227	0.3765	6	922	jgi|Asplep1|152344|gm1.848_g	203	1192	450-545:176.0 758-825:134.0 569-612:133.0 6-68:120.0 876-922:97.0 386-451:74.0 611-635:70.0 659-682:50.0 814-871:115.0 6-46:74.0 373-426:71.0 84-100:62.0	Asplep1_GeneCatalog_proteins_20161018.aa
Asplon1|136692	Aspergillus longivesica v1.0	Crp1	1388	5.95e-75	726	0.5776	262	0.3609	5	922	jgi|Asplon1|136692|CE136691_7422	24	1195	450-545:176.0 758-826:135.0 833-871:113.0 334-417:109.0 876-922:97.0 5-65:75.0 611-635:69.0 84-101:67.0 424-451:65.0 665-682:51.0 122-147:49.0 534-612:138.0 6-83:100.0 6-46:78.0 84-100:66.0	Asplon1_GeneCatalog_proteins_20160909.aa
Aspfo1|30317	Aspergillus luchuensis CBS 106.47 v1.0	Crp1	1218	1.89e-74	636	0.5068	244	0.3836	5	922	jgi|Aspfo1|30317|fgenesh1_pg.3_#_470	24	1194	450-545:170.0 758-830:150.0 6-83:120.0 833-871:113.0 334-410:103.0 876-922:95.0 611-635:70.0 424-451:67.0 665-680:46.0 534-612:144.0 5-65:81.0 84-100:59.0	Aspfo1_GeneCatalog_proteins_20120615.aa
Aspluc1|240612	Aspergillus lucknowensis CBS 449.75 v1.0	Crp1	1153	7.63e-66	562	0.4588	218	0.3879	6	922	jgi|Aspluc1|240612|CE240611_77316	171	1157	450-545:181.0 758-825:125.0 833-871:112.0 6-70:104.0 890-922:88.0 611-635:72.0 373-417:69.0 421-452:67.0 659-680:50.0 534-612:145.0 6-46:83.0 84-100:57.0	Aspluc1_GeneCatalog_proteins_20170325.aa
Aspluc1|31576	Aspergillus lucknowensis CBS 449.75 v1.0	Crp1	991	2.6e-82	488	0.4122	193	0.3955	4	922	jgi|Aspluc1|31576|CE31575_23474	175	1138	426-545:227.0 549-612:156.0 829-871:129.0 876-922:110.0 4-73:90.0 758-825:89.0 611-635:66.0 643-679:66.0 86-99:58.0	Aspluc1_GeneCatalog_proteins_20170325.aa
Asplup1|195542	Aspergillus luppii CBS 653.74 v1.0	Crp1	1158	6.53e-66	625	0.4988	231	0.3696	6	922	jgi|Asplup1|195542|fgenesh1_kg.53_#_149_#_TRINITY_DN338_c0_g1_i1	28	1192	450-545:190.0 758-825:119.0 833-871:113.0 334-429:106.0 876-922:101.0 6-68:98.0 611-635:70.0 534-612:142.0 416-451:83.0 8-65:72.0 84-101:64.0	Asplup1_GeneCatalog_proteins_20170325.aa
Aspman1|667431	Aspergillus mangaliensis DTO 316-C1 v1.0	Crp1	1171	3.59e-67	588	0.4708	226	0.3844	4	922	jgi|Aspman1|667431|CE667430_18767	210	1188	450-545:176.0 758-826:115.0 833-871:114.0 6-68:101.0 876-922:100.0 416-451:76.0 373-416:73.0 611-635:70.0 665-695:54.0 534-612:149.0 4-45:84.0 84-100:59.0	Aspman1_GeneCatalog_proteins_20210405.aa
Aspmeg1|440781	Aspergillus megasporus DTO 048-I3 v1.0	Crp1	1197	7.44e-72	578	0.458	225	0.3893	6	922	jgi|Aspmeg1|440781|CE440780_14862	228	1199	452-545:176.0 758-826:132.0 827-871:124.0 6-68:109.0 876-922:100.0 611-635:75.0 373-415:72.0 417-452:71.0 662-681:55.0 534-612:141.0 6-46:80.0 84-99:62.0	Aspmeg1_GeneCatalog_proteins_20210202.aa
Aspmeg1|659394	Aspergillus megasporus DTO 048-I3 v1.0	Crp1	866	9.31e-51	481	0.5626	175	0.3638	370	922	jgi|Aspmeg1|659394|fgenesh1_kg.163_#_63_#_TRINITY_DN12340_c0_g1_i1	239	806	370-545:273.0 833-888:125.0 758-825:93.0 611-635:67.0 655-684:44.0 534-612:154.0 876-922:110.0	Aspmeg1_GeneCatalog_proteins_20210202.aa
Aspmic1|282995	Aspergillus microcysticus CBS 120.58 v1.0	Crp1	1142	3.28e-69	590	0.4904	221	0.3746	4	922	jgi|Aspmic1|282995|CE282994_7792	182	1157	426-548:237.0 833-871:130.0 876-922:102.0 758-825:96.0 4-69:84.0 373-419:70.0 611-635:68.0 86-99:57.0 655-679:49.0 534-612:154.0 8-64:95.0	Aspmic1_GeneCatalog_proteins_20170325.aa
Aspmic1|77148	Aspergillus microcysticus CBS 120.58 v1.0	Crp1	1070	6.4e-62	579	0.4777	219	0.3782	6	922	jgi|Aspmic1|77148|CE77147_2518	18	1143	450-555:181.0 758-825:121.0 833-871:113.0 13-65:87.0 876-922:86.0 373-416:76.0 611-635:70.0 84-100:57.0 659-695:47.0 534-612:135.0 6-69:97.0	Aspmic1_GeneCatalog_proteins_20170325.aa
Aspmin1|250196	Aspergillus minisclerotigenes CBS 117635 v1.0	Crp1	1144	5.71e-68	623	0.524	224	0.3596	4	922	jgi|Aspmin1|250196|MIX4859_13_37	172	1143	423-545:219.0 825-871:129.0 876-922:105.0 758-825:101.0 4-81:97.0 611-635:68.0 373-415:59.0 640-681:55.0 86-99:51.0 534-612:159.0 8-64:101.0	Aspmin1_GeneCatalog_proteins_20160910.aa
Aspmin1|6099	Aspergillus minisclerotigenes CBS 117635 v1.0	Crp1	1072	2.91e-88	546	0.4354	211	0.3864	6	922	jgi|Aspmin1|6099|CE6098_482	290	1193	450-545:181.0 758-826:140.0 569-612:133.0 6-68:115.0 833-871:113.0 334-426:102.0 876-922:94.0 421-451:73.0 611-635:70.0 657-695:51.0	Aspmin1_GeneCatalog_proteins_20160910.aa
Aspmir1|206393	Aspergillus miraensis CBS 140625 v1.0	Crp1	1161	5.33e-67	622	0.502	227	0.365	6	922	jgi|Aspmir1|206393|fgenesh1_pm.31_#_21	177	1165	454-545:174.0 758-825:129.0 6-69:120.0 825-871:111.0 334-425:100.0 876-922:90.0 611-635:71.0 659-680:47.0 534-612:141.0 6-46:77.0 84-100:52.0 477-504:49.0	Aspmir1_GeneCatalog_proteins_20190828.aa
Aspmot1|277415	Aspergillus mottae CBS 130016 v1.0	Crp1	1198	5.93e-71	628	0.5277	231	0.3678	4	922	jgi|Aspmot1|277415|gm1.9119_g	173	1144	423-545:225.0 825-871:129.0 4-74:106.0 876-922:106.0 758-825:97.0 611-635:68.0 373-415:59.0 643-681:56.0 86-99:48.0 711-725:47.0 534-612:159.0 8-64:98.0	Aspmot1_GeneCatalog_proteins_20210409.aa
Aspmot1|277929	Aspergillus mottae CBS 130016 v1.0	Crp1	1254	6.53e-87	631	0.504	242	0.3835	6	922	jgi|Aspmot1|277929|gm1.9633_g	26	1191	450-545:180.0 758-826:143.0 569-612:133.0 833-871:113.0 6-68:106.0 334-426:102.0 876-922:94.0 421-451:73.0 611-635:70.0 665-682:48.0 8-69:72.0 84-101:71.0 122-147:49.0	Aspmot1_GeneCatalog_proteins_20210409.aa
Aspmul1_1|148387	Aspergillus multicolor v1.0	Crp1	921	2.73e-66	498	0.6658	191	0.3835	334	922	jgi|Aspmul1_1|148387|fgenesh1_kg.5_#_630_#_TRINITY_DN3999_c0_g2_i1	56	676	457-555:174.0 334-456:149.0 758-830:141.0 833-871:116.0 876-922:91.0 611-635:71.0 659-680:48.0 543-612:131.0	Aspmul1_1_GeneCatalog_proteins_20160309.aa
Aspmult1|11161	Aspergillus multiplicatus CBS 646958 v1.0	Crp1	1128	5.62e-68	598	0.4735	219	0.3662	6	922	jgi|Aspmult1|11161|CE11160_3477	217	1201	450-555:179.0 758-826:123.0 833-871:113.0 334-417:104.0 6-68:99.0 876-922:93.0 611-635:70.0 424-451:68.0 534-612:142.0 6-46:80.0 84-100:57.0	Aspmult1_GeneCatalog_proteins_20170325.aa
Aspmuri1|150095	Aspergillus muricatus v1.0	Crp1	1171	9.81e-64	622	0.5078	232	0.373	6	922	jgi|Aspmuri1|150095|fgenesh1_kg.9_#_211_#_TRINITY_DN6154_c1_g2_i2	170	1160	450-545:179.0 758-826:135.0 833-871:113.0 6-68:104.0 876-922:101.0 611-635:70.0 393-451:69.0 334-381:46.0 534-612:142.0 6-47:86.0 373-410:67.0 84-100:59.0	Aspmuri1_GeneCatalog_proteins_20160720.aa
Aspnaka1|155928	Aspergillus nakazawae v1.0	Crp1	1193	5.15e-61	653	0.5424	233	0.3568	7	922	jgi|Aspnaka1|155928|CE155927_3945	171	1143	416-545:223.0 823-888:134.0 758-825:107.0 8-64:93.0 373-415:64.0 611-633:63.0 655-679:58.0 334-362:54.0 530-612:157.0 876-922:106.0 7-74:83.0 86-99:51.0	Aspnaka1_GeneCatalog_proteins_20160720.aa
Aspnaka1|198412	Aspergillus nakazawae v1.0	Crp1	1120	2.73e-63	579	0.4777	219	0.3782	6	922	jgi|Aspnaka1|198412|fgenesh1_kg.1_#_159_#_TRINITY_DN9652_c0_g1_i1	168	1147	450-545:180.0 758-826:137.0 827-871:115.0 6-68:106.0 876-922:98.0 393-451:71.0 611-635:70.0 534-612:142.0 6-46:77.0 373-410:67.0 84-100:57.0	Aspnaka1_GeneCatalog_proteins_20160720.aa
Aspnav1_1|196772	Aspergillus navahoensis v1.0	Crp1	993	1.68e-87	524	0.4345	200	0.3817	6	922	jgi|Aspnav1_1|196772|fgenesh1_kg.1_#_222_#_TRINITY_DN2675_c0_g1_i1	253	1136	454-545:186.0 334-452:161.0 543-612:131.0 758-825:125.0 833-871:116.0 6-69:109.0 876-922:94.0 611-635:71.0	Aspnav1_1_GeneCatalog_proteins_20160309.aa
Aspneoa1|153633	Aspergillus neoauricomus CBS112787 v1.0	Crp1	1123	2e-63	579	0.4777	219	0.3782	6	922	jgi|Aspneoa1|153633|fgenesh1_kg.26_#_29_#_TRINITY_DN4471_c0_g1_i1	168	1147	450-545:184.0 758-826:137.0 827-871:115.0 6-68:106.0 876-922:98.0 611-635:70.0 393-451:68.0 534-612:142.0 6-46:80.0 373-410:66.0 84-100:57.0	Aspneoa1_GeneCatalog_proteins_20160629.aa
Aspneoca1|386477	Aspergillus neocaesiellus DTO 356-D2 v1.0	Crp1	1101	3.85e-57	580	0.4622	221	0.381	6	922	jgi|Aspneoca1|386477|fgenesh1_kg.5_#_391_#_TRINITY_DN9000_c0_g1_i1	224	1194	450-555:187.0 758-891:141.0 6-76:122.0 890-922:97.0 416-451:76.0 611-635:70.0 534-612:148.0 833-871:123.0 6-46:75.0 84-99:62.0	Aspneoca1_GeneCatalog_proteins_20210202.aa
Aspneoc1|166798	Aspergillus neoconicus CBS 233.90 v1.0	Crp1	1157	1.46e-69	579	0.4673	226	0.3903	6	922	jgi|Aspneoc1|166798|fgenesh1_kg.16_#_37_#_TRINITY_DN5118_c5_g6_i1	222	1182	450-545:178.0 833-871:123.0 758-825:121.0 890-922:99.0 53-99:90.0 6-46:76.0 364-415:76.0 611-635:70.0 424-451:63.0 534-612:141.0 6-76:120.0	Aspneoc1_GeneCatalog_proteins_20190828.aa
Aspne1|20414	Aspergillus neoechinulatus CBS120.55 v1.0	Crp1	1193	8.05e-76	644	0.5309	239	0.3711	6	922	jgi|Aspne1|20414|CE20413_482	14	1139	454-545:176.0 334-452:163.0 758-825:126.0 833-871:116.0 6-69:110.0 876-922:94.0 611-635:71.0 659-695:51.0 535-612:135.0 8-65:92.0 84-100:59.0	Aspne1_GeneCatalog_proteins_20160629.aa
Aspneof1|117581	Aspergillus neoflavipes CBS 260.73 v1.0	Crp1	1218	6e-74	633	0.5064	243	0.3839	4	922	jgi|Aspneof1|117581|CE117580_26017	210	1189	450-545:181.0 758-826:119.0 833-871:113.0 334-424:109.0 876-922:98.0 4-45:87.0 418-451:72.0 611-635:70.0 84-100:62.0 665-695:54.0 534-612:151.0 6-68:102.0	Aspneof1_GeneCatalog_proteins_20170406.aa
Aspneog1_1|79748	Aspergillus neoglaber CBS 111.55 v1.0	Crp1	1197	9.33e-73	620	0.4909	231	0.3726	6	922	jgi|Aspneog1_1|79748|CE79747_793	218	1201	450-545:178.0 758-826:128.0 833-871:113.0 334-424:105.0 876-922:97.0 6-51:90.0 611-635:73.0 424-451:68.0 82-100:57.0 665-682:47.0 534-612:140.0 6-68:101.0	Aspneog1_1_GeneCatalog_proteins_20210328.aa
Aspneoi1|236116	Aspergillus neoindicus CBS 444.75 v1.0	Crp1	1100	2.96e-82	550	0.4599	208	0.3782	4	922	jgi|Aspneoi1|236116|fgenesh1_kg.25_#_62_#_TRINITY_DN7364_c0_g1_i1	176	1150	423-545:228.0 569-612:147.0 821-871:129.0 876-922:107.0 7-68:106.0 758-825:105.0 611-635:68.0 373-415:64.0 4-74:95.0 85-100:51.0	Aspneoi1_GeneCatalog_proteins_20170406.aa
Aspneoi1|52827	Aspergillus neoindicus CBS 444.75 v1.0	Crp1	1170	3.62e-87	571	0.4553	223	0.3905	6	922	jgi|Aspneoi1|52827|CE52826_34476	211	1193	450-545:185.0 569-612:133.0 758-826:130.0 833-871:115.0 6-68:108.0 334-415:105.0 876-922:100.0 419-451:81.0 611-635:71.0 6-44:80.0 67-100:62.0	Aspneoi1_GeneCatalog_proteins_20170406.aa
Aspneo1|101501	Aspergillus neoniger CBS 115656 v1.0	Crp1	1217	3.37e-74	636	0.5056	244	0.3836	5	922	jgi|Aspneo1|101501|CE101500_6479	24	1197	450-545:169.0 758-830:150.0 6-83:119.0 833-871:113.0 334-410:103.0 876-922:95.0 611-635:70.0 424-451:67.0 665-680:46.0 534-612:145.0 5-65:81.0 84-100:59.0	Aspneo1_GeneCatalog_proteins_20140612.aa
Aspneos1|12861	Aspergillus neostromatioides CBS 265.73 v1.0	Crp1	1153	8.34e-63	649	0.5151	227	0.3498	6	922	jgi|Aspneos1|12861|e_gw1.50.41.1	224	1199	454-545:184.0 758-880:149.0 334-426:118.0 876-922:94.0 6-46:83.0 611-635:70.0 76-100:66.0 659-680:47.0 534-612:140.0 833-871:109.0 6-68:93.0	Aspneos1_GeneCatalog_proteins_20210119.aa
Aspneow1|98211	Aspergillus neowarcupii IBT 29024 v1.0	Crp1	1183	1.47e-71	619	0.4913	230	0.3716	6	922	jgi|Aspneow1|98211|CE98210_653	214	1198	450-555:178.0 758-826:126.0 833-871:113.0 334-415:108.0 6-68:103.0 876-922:99.0 611-635:70.0 424-451:68.0 665-682:47.0 534-612:141.0 6-51:73.0 84-100:57.0	Aspneow1_GeneCatalog_proteins_20190829.aa
Aspnid1|9009	Aspergillus nidulans	Crp1	1190	1.25e-76	626	0.5169	234	0.3738	6	922	jgi|Aspnid1|9009|AN3117	168	1138	454-545:178.0 334-451:168.0 758-825:128.0 833-871:116.0 6-69:105.0 876-922:95.0 611-635:71.0 659-695:52.0 535-612:133.0 6-46:85.0 84-100:59.0	Aspnid1_GeneCatalog_proteins_20110130.aa
Asplac1|378847	Aspergillus niger (lacticoffeatus) CBS 101883 v1.0	Crp1	1221	1.44e-74	649	0.5159	248	0.3821	5	922	jgi|Asplac1|378847|estExt_Genewise1.C_520109	24	1197	450-545:173.0 758-830:150.0 6-83:117.0 833-871:113.0 334-410:103.0 876-922:95.0 611-635:70.0 424-456:68.0 665-680:46.0 534-612:144.0 5-65:81.0 76-100:61.0	Asplac1_GeneCatalog_proteins_20140612.aa
Aspph1|334734	Aspergillus niger (phoenicis Corda) Thom ATCC 13157 v1.0	Crp1	1221	1.39e-74	649	0.5159	248	0.3821	5	922	jgi|Aspph1|334734|estExt_Genemark1.C_70209	24	1197	450-545:173.0 758-830:150.0 6-83:117.0 833-871:113.0 334-410:103.0 876-922:95.0 611-635:70.0 424-456:68.0 665-680:46.0 534-612:144.0 5-65:81.0 76-100:61.0	Aspph1_GeneCatalog_proteins_20140307.aa
Aspni7|1106619	Aspergillus niger ATCC 1015 v4.0	Crp1	1221	1.39e-74	649	0.5159	248	0.3821	5	922	jgi|Aspni7|1106619|estExt_Genewise1.C_chr_402_t30315	24	1197	450-545:173.0 758-830:150.0 6-83:117.0 833-871:113.0 334-410:103.0 876-922:95.0 611-635:70.0 424-456:68.0 665-680:46.0 534-612:144.0 5-65:81.0 76-100:61.0	Aspni7_GeneCatalog_proteins_20131226.aa
Aspni_13496_2|1083315	Aspergillus niger ATCC 13496 v2.0	Crp1	1221	1.43e-74	649	0.5159	248	0.3821	5	922	jgi|Aspni_13496_2|1083315|fgenesh1_kg.1_#_9341_#_transcript/3754	24	1197	450-545:173.0 758-830:150.0 6-83:117.0 833-871:113.0 334-410:103.0 876-922:95.0 611-635:70.0 424-456:68.0 665-680:46.0 534-612:144.0 5-65:81.0 76-100:61.0	Aspni_13496_2_GeneCatalog_proteins_20210518.aa
Aspni_DSM_1|157393	Aspergillus niger CBS 513.88	Crp1	1221	1.45e-74	649	0.5159	248	0.3821	5	922	jgi|Aspni_DSM_1|157393|An02g08720m.01	24	1197	450-545:173.0 758-830:150.0 6-83:117.0 833-871:113.0 334-410:103.0 876-922:95.0 611-635:70.0 424-456:68.0 665-680:46.0 534-612:144.0 5-65:81.0 76-100:61.0	Aspni_DSM_1_GeneCatalog_proteins_20130526.aa
Aspni_NRRL3_1|5550	Aspergillus niger NRRL3	Crp1	1221	1.4e-74	649	0.5159	248	0.3821	5	922	jgi|Aspni_NRRL3_1|5550|NRRL3_05550	24	1197	450-545:173.0 758-830:150.0 6-83:117.0 833-871:113.0 334-410:103.0 876-922:95.0 611-635:70.0 424-456:68.0 665-680:46.0 534-612:144.0 5-65:81.0 76-100:61.0	Aspni_NRRL3_1_GeneCatalog_proteins_20140311.aa
Aspni_bvT_1|341783	Aspergillus niger van Tieghem ATCC 13496 v1.0	Crp1	1221	1.41e-74	649	0.5159	248	0.3821	5	922	jgi|Aspni_bvT_1|341783|gm1.5641_g	24	1197	450-545:173.0 758-830:150.0 6-83:117.0 833-871:113.0 334-410:103.0 876-922:95.0 611-635:70.0 424-456:68.0 665-680:46.0 534-612:144.0 5-65:81.0 76-100:61.0	Aspni_bvT_1_GeneCatalog_proteins_20140302.aa
Aspnis1|130475	Aspergillus nishimurae IFM 54133 v1.0	Crp1	1196	8.82e-72	619	0.494	231	0.3732	6	922	jgi|Aspnis1|130475|fgenesh1_kg.4_#_157_#_TRINITY_DN6423_c2_g7_i1	218	1202	450-555:179.0 758-826:126.0 833-871:113.0 334-415:109.0 6-68:102.0 876-922:97.0 611-635:70.0 424-451:69.0 665-682:48.0 534-612:143.0 6-51:83.0 84-100:57.0	Aspnis1_GeneCatalog_proteins_20170320.aa
Aspniv1|147337	Aspergillus niveus CBS 471.91 v1.0	Crp1	1208	1.98e-88	587	0.4674	227	0.3867	6	922	jgi|Aspniv1|147337|CE147336_1448	213	1195	450-545:182.0 569-612:133.0 758-826:133.0 6-68:113.0 833-871:113.0 334-415:105.0 876-922:96.0 419-451:75.0 611-635:71.0 665-680:52.0 6-44:76.0 67-100:59.0	Aspniv1_GeneCatalog_proteins_20210201.aa
Aspniv1|250543	Aspergillus niveus CBS 471.91 v1.0	Crp1	1162	1.92e-71	618	0.5167	223	0.3608	4	922	jgi|Aspniv1|250543|fgenesh1_kg.45_#_127_#_TRINITY_DN7323_c0_g1_i1	176	1150	423-545:237.0 821-871:132.0 4-74:107.0 758-825:105.0 876-922:102.0 611-635:68.0 373-415:64.0 643-679:50.0 85-100:45.0 534-612:153.0 7-64:99.0	Aspniv1_GeneCatalog_proteins_20210201.aa
Aspnom1|159436	Aspergillus nomius IBT 12657 v1.0	Crp1	1279	2.07e-90	637	0.5068	243	0.3815	6	922	jgi|Aspnom1|159436|MIX3290_105_97	206	1195	450-545:179.0 758-826:145.0 569-612:133.0 6-69:120.0 833-871:113.0 334-426:104.0 876-922:94.0 421-451:74.0 611-635:70.0 650-695:56.0 6-46:86.0 72-100:63.0 136-148:42.0	Aspnom1_FilteredModels1_proteins_2022-01-21.fasta
Aspnom13137_1|4053	Aspergillus nomius NRRL 13137	Crp1	1084	7.02e-90	553	0.4403	212	0.3834	6	922	jgi|Aspnom13137_1|4053|ANOM_007559T0	292	1195	450-545:179.0 758-826:144.0 569-612:133.0 6-68:118.0 833-871:113.0 334-426:104.0 876-922:94.0 421-451:74.0 611-635:70.0 650-695:55.0	Aspnom13137_1_GeneCatalog_proteins_20160919.aa
Aspnov1|68840	Aspergillus novofumigatus IBT 16806 v1.0	Crp1	1205	1.86e-73	613	0.49	229	0.3736	6	922	jgi|Aspnov1|68840|CE68839_2783	205	1189	457-556:180.0 758-826:134.0 833-871:113.0 334-415:108.0 876-922:93.0 6-51:84.0 611-635:70.0 424-451:68.0 84-100:62.0 665-682:49.0 534-612:144.0 6-68:100.0	Aspnov1_GeneCatalog_proteins_20140201.aa
Aspnovo1|166458	Aspergillus novoparasiticus CBS 126849 v1.0	Crp1	1062	6.43e-87	527	0.4209	209	0.3966	6	922	jgi|Aspnovo1|166458|fgenesh1_kg.13_#_51_#_TRINITY_DN7394_c0_g1_i1	290	1191	450-545:172.0 758-826:140.0 569-612:133.0 6-68:117.0 833-871:113.0 334-415:100.0 876-922:94.0 421-451:73.0 611-635:70.0 665-695:50.0	Aspnovo1_GeneCatalog_proteins_20160816.aa
Aspnovo1|177706	Aspergillus novoparasiticus CBS 126849 v1.0	Crp1	1158	2.68e-68	625	0.5252	225	0.36	4	922	jgi|Aspnovo1|177706|fgenesh1_kg.79_#_29_#_TRINITY_DN1524_c0_g1_i1	173	1144	419-545:229.0 825-871:129.0 8-64:107.0 876-922:105.0 758-825:100.0 611-635:68.0 373-423:60.0 643-681:53.0 534-612:159.0 4-74:97.0 86-99:51.0	Aspnovo1_GeneCatalog_proteins_20160816.aa
Aspnut1|199773	Aspergillus nutans CBS 121.56 v1.0	Crp1	1190	6.87e-71	606	0.4852	228	0.3762	5	922	jgi|Aspnut1|199773|fgenesh1_kg.5_#_285_#_TRINITY_DN1146_c0_g2_i1	24	1188	450-545:180.0 758-826:127.0 833-871:113.0 6-68:107.0 876-922:95.0 413-456:91.0 611-635:76.0 373-417:71.0 659-680:47.0 535-612:137.0 5-65:79.0 84-100:67.0	Aspnut1_GeneCatalog_proteins_20191025.aa
Aspoch1|445646	Aspergillus ochraceoroseus IBT 24754 v1.0	Crp1	950	9.13e-82	511	0.4178	193	0.3777	6	922	jgi|Aspoch1|445646|e_gw1.10.557.1	262	1161	454-612:308.0 6-70:118.0 759-825:115.0 833-871:113.0 334-415:87.0 876-922:87.0 611-635:71.0 665-691:51.0	Aspoch1_FilteredModels1_proteins_2022-01-21.fasta
Aspoch1432_1|4369	Aspergillus ochraceoroseus SRRC1432	Crp1	950	7.67e-82	511	0.4265	193	0.3777	6	922	jgi|Aspoch1432_1|4369|AOCH_007234T0	238	1137	454-612:308.0 6-70:118.0 759-825:115.0 833-871:113.0 334-415:87.0 876-922:87.0 611-635:71.0 665-691:51.0	Aspoch1432_1_GeneCatalog_proteins_20160917.aa
Aspoc7043_1|27706	Aspergillus ochraceus ITEM 7043 v1.0	Crp1	1192	2.2e-63	674	0.5664	234	0.3472	7	922	jgi|Aspoc7043_1|27706|CE27705_7488	171	1143	416-545:222.0 823-888:134.0 758-825:115.0 7-74:83.0 611-635:68.0 373-415:60.0 334-381:58.0 655-679:58.0 86-99:51.0 530-612:157.0 876-922:106.0 8-64:80.0	Aspoc7043_1_GeneCatalog_proteins_20210414.aa
Aspoc7043_1|770293	Aspergillus ochraceus ITEM 7043 v1.0	Crp1	1184	4.84e-66	680	0.5667	238	0.35	5	922	jgi|Aspoc7043_1|770293|estExt_fgenesh1_pm.C_1_t20337	22	1135	450-545:184.0 758-826:140.0 827-871:115.0 6-81:106.0 876-922:99.0 393-451:73.0 611-635:70.0 665-714:47.0 534-612:142.0 67-101:75.0 373-410:67.0 5-65:66.0	Aspoc7043_1_GeneCatalog_proteins_20210414.aa
Aspoc2036_1|586761	Aspergillus ochraceus MUT 2036 v1.0	Crp1	983	2.48e-56	535	0.6948	197	0.3682	334	922	jgi|Aspoc2036_1|586761|fgenesh1_kg.2_#_4271_#_TRINITY_DN5533_c0_g2_i1	103	723	416-545:223.0 823-888:134.0 758-825:115.0 611-635:68.0 373-415:60.0 334-381:58.0 655-679:58.0 530-612:157.0 876-922:110.0	Aspoc2036_1_GeneCatalog_proteins_20210413.aa
Aspoc2036_1|92898	Aspergillus ochraceus MUT 2036 v1.0	Crp1	1177	2.81e-66	643	0.5305	232	0.3608	6	922	jgi|Aspoc2036_1|92898|CE92897_2393	168	1147	450-545:184.0 758-826:140.0 827-871:115.0 6-81:106.0 876-922:99.0 393-451:75.0 611-635:70.0 665-714:47.0 534-612:142.0 6-47:75.0 373-410:67.0 84-100:57.0	Aspoc2036_1_GeneCatalog_proteins_20210413.aa
Aspoer1|286989	Aspergillus oerlinghausenensis CBS 139183 v1.0	Crp1	1205	3.83e-74	620	0.4944	232	0.3742	6	922	jgi|Aspoer1|286989|CE286988_2550	208	1192	450-556:181.0 758-826:134.0 833-871:113.0 334-415:110.0 876-922:93.0 6-51:85.0 611-635:71.0 424-451:68.0 84-100:62.0 665-682:49.0 534-612:145.0 6-68:94.0	Aspoer1_GeneCatalog_proteins_20191031.aa
Aspoli1_1|31155	Aspergillus olivicola v1.0	Crp1	1161	2.1e-68	577	0.4672	224	0.3882	6	922	jgi|Aspoli1_1|31155|CE31154_62927	176	1158	454-545:172.0 6-69:126.0 758-825:125.0 833-871:115.0 876-922:93.0 611-635:71.0 373-425:70.0 422-452:69.0 659-680:47.0 535-612:136.0 6-46:81.0 84-100:56.0	Aspoli1_1_GeneCatalog_proteins_20160309.aa
Aspor1|6412	Aspergillus oryzae RIB40	Crp1	1076	8.47e-89	546	0.4296	211	0.3864	6	922	jgi|Aspor1|6412|AO090012000848_mRNA	307	1210	450-545:180.0 758-826:141.0 569-612:133.0 6-68:115.0 833-871:113.0 334-426:107.0 876-922:93.0 421-451:73.0 611-635:70.0 657-695:51.0	Aspor1_GeneCatalog_proteins_20120808.aa
Aspor1|91	Aspergillus oryzae RIB40	Crp1	1147	3.73e-68	620	0.5214	224	0.3613	4	922	jgi|Aspor1|91|AO090009000109_mRNA	172	1143	423-545:218.0 825-871:129.0 758-825:105.0 876-922:105.0 4-81:97.0 611-635:68.0 373-415:58.0 643-681:54.0 86-99:51.0 534-612:159.0 8-64:103.0	Aspor1_GeneCatalog_proteins_20120808.aa
Asposti1|162629	Aspergillus ostianus v1.0	Crp1	1179	1.27e-65	630	0.5198	230	0.3651	6	922	jgi|Asposti1|162629|fgenesh1_kg.71_#_67_#_TRINITY_DN10043_c0_g1_i1	168	1147	450-545:184.0 758-826:141.0 827-871:115.0 6-68:103.0 876-922:99.0 393-451:72.0 611-635:70.0 665-714:47.0 534-612:143.0 6-47:81.0 373-410:67.0 84-100:57.0	Asposti1_GeneCatalog_proteins_20160720.aa
Asppac1|664923	Aspergillus pachycristatus IBT 23550 v1.0	Crp1	1196	1.79e-76	656	0.5417	243	0.3704	6	922	jgi|Asppac1|664923|fgenesh1_kg.10_#_434_#_TRINITY_DN2886_c2_g1_i1	14	1137	454-545:181.0 334-452:161.0 758-825:125.0 833-871:116.0 6-81:109.0 876-922:98.0 611-635:71.0 659-695:51.0 535-612:133.0 8-65:92.0 84-100:59.0	Asppac1_GeneCatalog_proteins_20210517.aa
Asppal1_1|95866	Aspergillus paleaceus CBS 498.65 v1.0	Crp1	1185	4.02e-70	609	0.4818	225	0.3695	6	922	jgi|Asppal1_1|95866|CE95865_3738	218	1202	450-545:177.0 758-826:130.0 833-871:115.0 334-415:103.0 6-68:100.0 876-922:93.0 611-635:69.0 424-451:68.0 665-682:46.0 534-612:146.0 6-51:82.0 84-100:56.0	Asppal1_1_GeneCatalog_proteins_20180321.aa
Asppap1|421582	Aspergillus papuensis CBS 841.96 v1.0	Crp1	1176	9.58e-71	614	0.4858	227	0.3697	6	922	jgi|Asppap1|421582|fgenesh1_kg.19_#_566_#_TRINITY_DN5071_c4_g1_i1	218	1202	450-555:173.0 758-826:126.0 833-871:113.0 334-415:109.0 6-68:102.0 876-922:99.0 611-635:70.0 424-451:67.0 665-682:47.0 534-612:141.0 6-46:77.0 84-100:52.0	Asppap1_GeneCatalog_proteins_20170613.aa
Aspparac1|33571	Aspergillus paraconicus DTO 356 C9 v1.0	Crp1	1160	4.74e-66	575	0.4618	222	0.3861	6	922	jgi|Aspparac1|33571|gm1.5944_g	223	1188	450-545:168.0 758-825:123.0 833-871:121.0 6-76:120.0 890-922:98.0 364-415:71.0 611-635:71.0 424-451:62.0 534-612:141.0 6-46:76.0 84-99:62.0 53-79:47.0	Aspparac1_GeneCatalog_proteins_20210122.aa
Asppara1|464304	Aspergillus parafelis IBT 34187 v1.0	Crp1	1208	1.31e-72	630	0.5008	233	0.3698	6	922	jgi|Asppara1|464304|gm1.9921_g	213	1196	450-556:184.0 758-826:128.0 833-871:113.0 334-425:110.0 6-68:104.0 876-922:93.0 611-635:70.0 424-451:68.0 665-682:50.0 534-612:144.0 6-51:86.0 84-100:58.0	Asppara1_GeneCatalog_proteins_20201109.aa
Asppar1|232246	Aspergillus parasiticus CBS 117618 v1.0	Crp1	1043	2.89e-84	496	0.3955	201	0.4052	6	922	jgi|Asppar1|232246|MIX442_173_95	290	1193	450-555:182.0 758-826:142.0 569-612:133.0 6-68:115.0 833-871:113.0 876-922:94.0 373-426:73.0 421-451:73.0 611-635:70.0 665-682:48.0	Asppar1_GeneCatalog_proteins_20160724.aa
Asppar1|234312	Aspergillus parasiticus CBS 117618 v1.0	Crp1	1134	2e-67	621	0.5218	220	0.3543	4	922	jgi|Asppar1|234312|MIX2508_47_72	173	1144	419-545:222.0 829-871:127.0 876-922:105.0 758-825:98.0 4-74:96.0 611-635:68.0 373-423:60.0 643-681:53.0 86-99:51.0 534-612:159.0 8-64:95.0	Asppar1_GeneCatalog_proteins_20160724.aa
Asppari1|330905	Aspergillus parvisclerotigenus CBS 121.62 v1.0	Crp1	1076	8.39e-89	546	0.4354	211	0.3864	6	922	jgi|Asppari1|330905|CE330904_1910	290	1193	450-545:180.0 758-826:141.0 569-612:133.0 6-68:115.0 833-871:113.0 334-426:107.0 876-922:93.0 421-451:73.0 611-635:70.0 657-695:51.0	Asppari1_GeneCatalog_proteins_20161018.aa
Asppari1|389000	Aspergillus parvisclerotigenus CBS 121.62 v1.0	Crp1	1147	4.17e-68	620	0.5214	224	0.3613	4	922	jgi|Asppari1|389000|gm1.2767_g	172	1143	423-545:218.0 825-871:129.0 758-825:105.0 876-922:105.0 4-81:97.0 611-635:68.0 373-415:58.0 643-681:54.0 86-99:51.0 534-612:159.0 8-64:103.0	Asppari1_GeneCatalog_proteins_20161018.aa
Aspparv1|146514	Aspergillus parvulus CBS 136.61 v1.0	Crp1	1204	8.14e-86	599	0.48	228	0.3806	6	922	jgi|Aspparv1|146514|CE146513_333	205	1187	450-545:169.0 569-612:133.0 758-826:132.0 833-871:113.0 6-81:110.0 334-417:95.0 876-922:95.0 413-451:84.0 611-635:76.0 659-680:47.0 6-46:82.0 84-100:68.0	Aspparv1_GeneCatalog_proteins_20160414.aa
Asppeni1|187936	Aspergillus penicilloides CBS 540.65 v1.0	Crp1	1145	3.96e-64	560	0.4516	216	0.3857	6	922	jgi|Asppeni1|187936|fgenesh1_pm.10_#_58	222	1179	454-545:165.0 758-819:110.0 833-871:109.0 6-68:107.0 876-922:102.0 364-415:75.0 611-635:70.0 424-452:69.0 665-680:48.0 534-612:145.0 8-46:80.0 84-100:65.0	Asppeni1_GeneCatalog_proteins_20160413.aa
Asppern1|218851	Aspergillus pernambucoensis CBS 137449 v1.0	Crp1	1185	8.48e-71	615	0.4858	230	0.374	4	922	jgi|Asppern1|218851|gm1.3530_g	216	1204	450-555:182.0 758-826:126.0 833-871:113.0 334-409:104.0 6-68:102.0 876-922:95.0 611-635:70.0 424-451:67.0 665-682:47.0 534-612:142.0 4-51:81.0 84-100:56.0	Asppern1_GeneCatalog_proteins_20170402.aa
Aspper1|213006	Aspergillus persii CBS 112795 v1.0	Crp1	1170	8.31e-69	628	0.5169	235	0.3742	3	922	jgi|Aspper1|213006|CE213005_985	165	1152	450-545:182.0 758-826:129.0 833-871:113.0 876-922:102.0 334-415:96.0 6-51:91.0 81-100:72.0 611-635:70.0 534-612:139.0 3-68:113.0 393-451:63.0	Aspper1_GeneCatalog_proteins_20160723.aa
Asppet1|257347	Aspergillus petrakii CBS 105.57 v1.0	Crp1	1175	5.19e-66	643	0.5301	232	0.3608	6	922	jgi|Asppet1|257347|fgenesh1_kg.8_#_181_#_TRINITY_DN11260_c1_g1_i1	168	1147	450-545:184.0 758-826:140.0 827-871:115.0 6-81:106.0 876-922:99.0 393-451:73.0 611-635:70.0 665-714:47.0 534-612:142.0 6-47:75.0 373-410:67.0 84-100:57.0	Asppet1_FilteredModels1_proteins_2022-01-21.fasta
Asppet1|27123	Aspergillus petrakii CBS 105.57 v1.0	Crp1	1192	2.2e-63	674	0.5659	234	0.3472	7	922	jgi|Asppet1|27123|CE27122_198	171	1143	416-545:222.0 823-888:134.0 758-825:115.0 7-74:83.0 611-635:68.0 373-415:60.0 334-381:58.0 655-679:58.0 86-99:51.0 530-612:157.0 876-922:106.0 8-64:80.0	Asppet1_FilteredModels1_proteins_2022-01-21.fasta
Asppha1|17593	Aspergillus phaeropenicillioides DTO 356-D6 v1.0	Crp1	1131	2.12e-65	583	0.4512	223	0.3825	6	922	jgi|Asppha1|17593|fgenesh1_pg.31_#_49	229	1220	450-545:172.0 758-834:140.0 6-68:112.0 833-871:110.0 876-922:104.0 364-410:73.0 611-635:70.0 659-704:49.0 534-612:152.0 6-46:86.0 78-100:63.0	Asppha1_GeneCatalog_proteins_20210122.aa
Asppip1|436125	Aspergillus piperis CBS 112811 v1.0	Crp1	1222	8.06e-75	636	0.4996	245	0.3852	5	922	jgi|Asppip1|436125|fgenesh1_pg.4_#_373	24	1197	450-545:174.0 758-830:150.0 6-83:119.0 833-871:113.0 334-410:103.0 876-922:95.0 611-635:70.0 424-451:67.0 665-680:46.0 534-612:145.0 5-65:81.0 84-100:59.0	Asppip1_GeneCatalog_proteins_20140724.aa
Asppri1|177888	Aspergillus primulinus CBS 253.94 v1.0	Crp1	1185	4.07e-70	609	0.4818	225	0.3695	6	922	jgi|Asppri1|177888|CE177887_6400	218	1202	450-545:177.0 758-826:130.0 833-871:115.0 334-415:103.0 6-68:100.0 876-922:93.0 611-635:69.0 424-451:68.0 665-682:46.0 534-612:146.0 6-51:82.0 84-100:56.0	Asppri1_GeneCatalog_proteins_20180608.aa
Asppri1|266505	Aspergillus primulinus CBS 253.94 v1.0	Crp1	1147	3.53e-69	591	0.4913	223	0.3773	4	922	jgi|Asppri1|266505|CE266504_3690	182	1157	426-545:228.0 833-871:130.0 758-825:107.0 8-64:102.0 876-922:102.0 611-635:68.0 373-416:67.0 655-681:53.0 534-612:154.0 4-74:81.0 86-99:55.0	Asppri1_GeneCatalog_proteins_20180608.aa
Asppsec1|150193	Aspergillus pseudocaelatus CBS 117616 v1.0	Crp1	1474	1.33e-90	755	0.6128	281	0.3722	6	922	jgi|Asppsec1|150193|CE150192_5729	26	1171	450-545:179.0 758-826:146.0 569-612:137.0 6-68:117.0 833-871:113.0 334-415:103.0 876-922:94.0 421-451:80.0 611-635:70.0 665-695:50.0 6-47:80.0 72-100:66.0 8-65:77.0 84-101:66.0 122-147:50.0 376-430:46.0	Asppsec1_GeneCatalog_proteins_20160915.aa
Asppsec1|249339	Aspergillus pseudocaelatus CBS 117616 v1.0	Crp1	1045	3.15e-85	534	0.5081	199	0.3727	4	922	jgi|Asppsec1|249339|fgenesh1_kg.21_#_156_#_TRINITY_DN4295_c0_g1_i1	34	1005	419-545:230.0 569-612:152.0 825-871:129.0 876-922:105.0 758-825:100.0 4-74:97.0 611-635:68.0 373-424:62.0 86-99:51.0 643-681:51.0	Asppsec1_GeneCatalog_proteins_20160915.aa
Asppdef1|57520	Aspergillus pseudodeflectus v1.0	Crp1	1144	5.5e-71	562	0.4569	213	0.379	6	922	jgi|Asppdef1|57520|CE57519_4744	173	1154	454-545:187.0 373-452:134.0 758-828:124.0 833-871:116.0 6-69:110.0 890-922:83.0 611-635:71.0 659-680:47.0 535-612:137.0 6-46:79.0 84-100:56.0	Asppdef1_GeneCatalog_proteins_20170320.aa
Asppsf1|160793	Aspergillus pseudofelis IBT 34107 v1.0	Crp1	1194	3.38e-72	617	0.5927	231	0.3744	6	922	jgi|Asppsf1|160793|fgenesh1_kg.106_#_19_#_TRINITY_DN13208_c0_g1_i1	1	979	450-556:184.0 758-826:129.0 833-871:113.0 334-417:108.0 6-68:97.0 876-922:93.0 611-635:70.0 424-451:68.0 665-682:50.0 534-612:144.0 11-51:76.0 84-100:62.0	Asppsf1_GeneCatalog_proteins_20190828.aa
Asppsen1|246745	Aspergillus pseudonomius CBS 119388 v1.0	Crp1	1279	2.08e-90	637	0.5072	243	0.3815	6	922	jgi|Asppsen1|246745|fgenesh1_kg.28_#_95_#_TRINITY_DN11586_c0_g1_i1	206	1195	450-545:179.0 758-826:145.0 569-612:133.0 6-69:120.0 833-871:113.0 334-426:104.0 876-922:94.0 421-451:74.0 611-635:70.0 650-695:56.0 6-46:86.0 72-100:63.0 136-148:42.0	Asppsen1_GeneCatalog_proteins_20160914.aa
Asppset1|293046	Aspergillus pseudotamarii CBS 117625 v1.0	Crp1	1143	1.06e-68	609	0.5219	223	0.3662	4	922	jgi|Asppset1|293046|MIX3576_61_55	172	1132	419-545:226.0 833-871:126.0 758-825:106.0 876-922:105.0 4-74:97.0 611-635:68.0 373-415:59.0 86-99:51.0 643-681:51.0 534-612:158.0 8-64:96.0	Asppset1_GeneCatalog_proteins_20160915.aa
Asppset1|71567	Aspergillus pseudotamarii CBS 117625 v1.0	Crp1	1418	7.12e-90	700	0.5582	265	0.3786	6	922	jgi|Asppset1|71567|CE71566_5070	26	1193	450-545:179.0 758-826:144.0 569-612:133.0 6-68:118.0 833-871:113.0 334-415:99.0 876-922:98.0 421-451:76.0 611-635:70.0 665-695:54.0 6-47:80.0 72-100:63.0 8-65:75.0 84-101:66.0 122-147:50.0	Asppset1_GeneCatalog_proteins_20160915.aa
Asppseute1|490568	Aspergillus pseudoterreus ATCC32359 v1.0	Crp1	1209	6.16e-84	596	0.473	231	0.3876	6	922	jgi|Asppseute1|490568|fgenesh1_pg.219_#_60	211	1189	450-545:180.0 758-826:142.0 569-612:133.0 833-871:113.0 6-68:110.0 334-417:108.0 876-922:95.0 611-635:71.0 659-680:52.0 6-44:72.0 407-451:72.0 78-100:61.0	Asppseute1_GeneCatalog_proteins_20210719.aa
Asppterr1|155789	Aspergillus pseudoterreus DTO 47-E6 v1.0	Crp1	1201	1.26e-84	591	0.571	230	0.3892	6	922	jgi|Asppterr1|155789|fgenesh1_kg.35_#_233_#_TRINITY_DN6267_c0_g1_i1	1	974	450-545:180.0 758-826:142.0 569-612:133.0 833-871:113.0 6-68:110.0 334-417:108.0 876-922:95.0 611-635:71.0 659-680:52.0 407-451:74.0 11-44:62.0 78-100:61.0	Asppterr1_GeneCatalog_proteins_20170613.aa
Asppust1|204665	Aspergillus pseudoustus CBS 123904 v1.0	Crp1	1183	1.88e-70	599	0.4922	225	0.3756	6	922	jgi|Asppust1|204665|fgenesh1_kg.12_#_105_#_TRINITY_DN5747_c0_g1_i1	14	1148	454-545:184.0 373-452:139.0 758-825:129.0 833-871:112.0 6-70:105.0 890-922:83.0 611-635:70.0 659-680:46.0 535-612:140.0 8-65:70.0 84-100:55.0 122-143:50.0	Asppust1_GeneCatalog_proteins_20170320.aa
Asppsev1|285583	Aspergillus pseudoviridinutans IBT 34175 v1.0	Crp1	1196	1.15e-71	617	0.4885	228	0.3695	6	922	jgi|Asppsev1|285583|MIX4914_780_94	218	1201	450-556:185.0 758-826:128.0 833-871:113.0 334-417:104.0 6-68:102.0 876-922:93.0 611-635:70.0 424-451:68.0 665-682:50.0 534-612:141.0 6-46:81.0 84-100:61.0	Asppsev1_GeneCatalog_proteins_20190828.aa
Asppul1|435398	Aspergillus pulvericola CBS 137327 v1.0	Crp1	1188	1.3e-70	580	0.4809	227	0.3914	6	922	jgi|Asppul1|435398|fgenesh1_kg.17_#_99_#_TRINITY_DN1479_c0_g2_i1	163	1141	450-545:189.0 758-826:142.0 833-871:113.0 6-68:105.0 876-922:103.0 611-635:70.0 373-415:68.0 414-451:67.0 659-680:47.0 534-612:139.0 6-47:89.0 84-100:56.0	Asppul1_GeneCatalog_proteins_20191031.aa
Asppuu1|229857	Aspergillus puulaauensis IBT 32284 v1.0	Crp1	1181	5.67e-70	624	0.5081	231	0.3702	6	922	jgi|Asppuu1|229857|gm1.1401_g	16	1160	454-545:181.0 758-825:121.0 6-69:116.0 833-871:112.0 334-415:94.0 890-922:87.0 611-635:71.0 421-452:68.0 659-681:50.0 534-612:139.0 8-77:87.0 84-100:55.0	Asppuu1_GeneCatalog_proteins_20191031.aa
Asppuu1|250993	Aspergillus puulaauensis IBT 32284 v1.0	Crp1	1032	3.42e-83	525	0.4634	195	0.3714	14	922	jgi|Asppuu1|250993|MIX9689_27_52	222	1082	422-545:215.0 569-612:138.0 833-871:126.0 761-825:115.0 876-922:107.0 14-75:77.0 364-415:71.0 611-635:69.0 643-680:66.0 699-727:48.0	Asppuu1_GeneCatalog_proteins_20191031.aa
Aspquaf1|147936	Aspergillus quadrilineatus (floriformis) CBS 937.73 v1.0	Crp1	1173	9.9e-75	644	0.5322	235	0.3649	6	922	jgi|Aspquaf1|147936|gm1.1934_g	14	1137	454-545:174.0 334-452:167.0 758-825:129.0 833-871:116.0 6-69:100.0 876-922:91.0 611-635:71.0 659-695:51.0 535-612:133.0 8-65:82.0 84-100:59.0	Aspquaf1_GeneCatalog_proteins_20170616.aa
Aspquag1|183276	Aspergillus quadrilineatus (gemmatus) CBS 853.96 v1.0	Crp1	1172	1.35e-74	644	0.5322	235	0.3649	6	922	jgi|Aspquag1|183276|fgenesh1_kg.4_#_941_#_TRINITY_DN10196_c0_g1_i1	14	1137	454-545:174.0 334-452:167.0 758-825:128.0 833-871:116.0 6-69:100.0 876-922:91.0 611-635:71.0 659-695:51.0 535-612:133.0 8-65:82.0 84-100:59.0	Aspquag1_GeneCatalog_proteins_20170616.aa
Aspramb1|226922	Aspergillus rambellii 100887 v1.0	Crp1	950	9.14e-82	511	0.4182	193	0.3777	6	922	jgi|Aspramb1|226922|gm1.6277_g	262	1161	454-612:308.0 6-70:118.0 759-825:115.0 833-871:113.0 334-415:87.0 876-922:87.0 611-635:71.0 665-691:51.0	Aspramb1_GeneCatalog_proteins_20170921.aa
Aspram1|7566	Aspergillus rambellii SRRC1468	Crp1	950	8.55e-82	511	0.4202	193	0.3777	6	922	jgi|Aspram1|7566|ARAM_003297T0	262	1155	454-612:308.0 6-70:118.0 759-825:115.0 833-871:113.0 334-415:87.0 876-922:87.0 611-635:71.0 665-691:51.0	Aspram1_GeneCatalog_proteins_20160917.aa
Asprec1_1|40713	Aspergillus recurvatus v1.0	Crp1	1173	2.42e-88	578	0.4793	227	0.3927	6	922	jgi|Asprec1_1|40713|CE40712_4799	168	1136	454-545:180.0 334-452:161.0 569-612:130.0 758-825:125.0 833-871:116.0 876-922:92.0 6-46:89.0 611-635:71.0 84-100:59.0 659-680:48.0 6-69:102.0	Asprec1_1_GeneCatalog_proteins_20160405.aa
Aspres1|140499	Aspergillus restrictus CBS 118.33 v1.0	Crp1	1090	1.13e-66	514	0.4099	209	0.4066	6	922	jgi|Aspres1|140499|fgenesh1_kg.117_#_39_#_TRINITY_DN7512_c0_g1_i1	226	1193	450-555:187.0 758-825:125.0 833-871:122.0 6-76:121.0 890-922:97.0 416-451:80.0 611-635:70.0 534-612:145.0 6-46:81.0 84-99:62.0	Aspres1_GeneCatalog_proteins_20160629.aa
Asprhi1|137413	Aspergillus rhizopodus v1.0	Crp1	1297	8.43e-75	668	0.5314	248	0.3713	5	922	jgi|Asprhi1|137413|fgenesh1_kg.3_#_42_#_TRINITY_DN6906_c0_g1_i1	24	1195	450-545:176.0 758-826:136.0 833-871:113.0 334-422:112.0 876-922:100.0 6-51:79.0 611-635:69.0 424-451:68.0 84-100:66.0 655-682:52.0 534-612:138.0 5-65:75.0 84-101:67.0 122-147:46.0	Asprhi1_GeneCatalog_proteins_20160910.aa
Asprhi1|139825	Aspergillus rhizopodus v1.0	Crp1	1037	9.17e-84	517	0.4319	204	0.3946	4	922	jgi|Asprhi1|139825|fgenesh1_kg.8_#_85_#_TRINITY_DN12862_c0_g1_i1	167	1139	423-545:209.0 569-612:147.0 833-871:127.0 750-825:109.0 876-922:108.0 4-74:106.0 611-635:67.0 373-415:61.0 334-368:52.0 86-99:51.0	Asprhi1_GeneCatalog_proteins_20160910.aa
Asprobu1|160236	Aspergillus robustus CBS 428.77 v1.0	Crp1	1218	5.51e-87	625	0.5383	236	0.3776	4	922	jgi|Asprobu1|160236|gm1.8313_g	166	1113	426-545:213.0 569-612:142.0 825-871:127.0 7-64:115.0 758-825:110.0 876-922:105.0 373-423:73.0 611-635:67.0 701-741:57.0 655-679:51.0 4-76:100.0 75-100:58.0	Asprobu1_FilteredModels1_proteins_2022-01-21.fasta
Asprobu1|175148	Aspergillus robustus CBS 428.77 v1.0	Crp1	1188	2.51e-69	595	0.4814	230	0.3866	6	922	jgi|Asprobu1|175148|MIX3748_184_100	208	1174	450-545:187.0 758-826:136.0 833-871:113.0 6-68:102.0 876-922:98.0 373-419:73.0 611-635:70.0 428-452:65.0 659-695:51.0 534-612:150.0 6-44:78.0 72-100:65.0	Asprobu1_FilteredModels1_proteins_2022-01-21.fasta
Aspros1|145913	Aspergillus roseoglobulosus CBS112800 v1.0	Crp1	1222	8.42e-69	643	0.5288	240	0.3733	3	922	jgi|Aspros1|145913|CE145912_7485	169	1154	450-545:179.0 758-826:139.0 833-871:113.0 3-68:111.0 876-922:100.0 334-415:96.0 611-635:70.0 659-680:47.0 534-612:143.0 6-47:87.0 393-451:69.0 84-100:68.0	Aspros1_GeneCatalog_proteins_20160629.aa
Aspsac1|356611	Aspergillus saccharolyticus JOP 1030-1 v1.0	Crp1	1234	9.59e-71	673	0.5274	248	0.3685	6	922	jgi|Aspsac1|356611|fgenesh1_kg.14_#_151_#_Locus7170v1rpkm6.16	215	1218	450-545:188.0 819-874:129.0 758-825:117.0 6-68:110.0 334-425:109.0 876-922:101.0 611-635:70.0 665-680:46.0 535-612:142.0 386-451:86.0 6-46:75.0 76-100:61.0	Aspsac1_GeneCatalog_proteins_20140605.aa
Aspscle1|17467	Aspergillus sclerotiicarbonarius CBS 121057 v1.0	Crp1	1214	2.62e-72	623	0.4937	240	0.3852	5	922	jgi|Aspscle1|17467|CE17466_3264	23	1201	450-545:177.0 758-826:139.0 833-871:113.0 6-68:109.0 334-410:103.0 876-922:95.0 611-635:70.0 424-451:66.0 665-680:46.0 534-612:148.0 5-65:85.0 78-100:63.0	Aspscle1_GeneCatalog_proteins_20140720.aa
Aspscl1|626125	Aspergillus sclerotioniger CBS115572 v1.0	Crp1	1213	5.43e-73	623	0.4944	239	0.3836	5	922	jgi|Aspscl1|626125|estExt_Genemark1.C_220078	25	1199	450-545:176.0 758-826:142.0 833-871:113.0 6-68:111.0 334-410:103.0 876-922:95.0 611-635:70.0 424-451:67.0 665-680:46.0 534-612:144.0 5-65:85.0 78-100:61.0	Aspscl1_GeneCatalog_proteins_20140623.aa
Aspsc1|128060	Aspergillus sclerotiorum CBS 549.65 v1.0	Crp1	1173	1.12e-68	628	0.5169	234	0.3726	3	922	jgi|Aspsc1|128060|CE128059_1439	165	1152	450-545:183.0 758-826:129.0 833-871:113.0 876-922:100.0 334-415:96.0 6-51:91.0 81-100:72.0 611-635:70.0 534-612:143.0 3-68:113.0 393-451:63.0	Aspsc1_GeneCatalog_proteins_20160516.aa
Aspsep1|137968	Aspergillus sepultus CBS 257.85 v1.0	Crp1	1188	2.34e-69	614	0.4827	229	0.373	6	922	jgi|Aspsep1|137968|CE137967_5091	232	1207	450-556:185.0 758-826:118.0 833-871:109.0 6-68:106.0 876-922:103.0 334-410:98.0 611-635:70.0 424-451:61.0 659-680:46.0 534-612:147.0 6-46:79.0 84-100:66.0	Aspsep1_GeneCatalog_proteins_20191031.aa
Aspser1|169050	Aspergillus sergii CBS 130017 v1.0	Crp1	1065	2.58e-87	525	0.4187	207	0.3943	6	922	jgi|Aspser1|169050|fgenesh1_kg.10_#_111_#_TRINITY_DN11939_c0_g1_i1	290	1193	450-545:180.0 758-826:142.0 569-612:133.0 6-68:115.0 833-871:113.0 334-426:97.0 876-922:94.0 421-451:73.0 611-635:70.0 665-682:48.0	Aspser1_GeneCatalog_proteins_20160915.aa
Aspser1|218719	Aspergillus sergii CBS 130017 v1.0	Crp1	1142	9.48e-68	621	0.5107	223	0.3591	4	922	jgi|Aspser1|218719|MIX6965_24_52	199	1170	419-545:229.0 827-871:128.0 876-922:105.0 4-74:97.0 758-825:94.0 611-635:68.0 373-423:59.0 643-679:52.0 86-99:51.0 534-612:159.0 8-64:100.0	Aspser1_GeneCatalog_proteins_20160915.aa
Aspses1|335719	Aspergillus sesamicola CBS 137324 v1.0	Crp1	1115	2.3e-63	579	0.5179	217	0.3748	6	922	jgi|Aspses1|335719|fgenesh1_kg.203_#_7_#_TRINITY_DN6767_c0_g2_i1	75	1054	450-545:183.0 758-826:137.0 827-871:115.0 6-68:106.0 876-922:98.0 611-635:70.0 373-410:67.0 534-612:142.0 6-46:80.0 393-451:60.0 84-100:57.0	Aspses1_GeneCatalog_proteins_20190828.aa
Aspses1|337543	Aspergillus sesamicola CBS 137324 v1.0	Crp1	1187	3.33e-70	632	0.6112	230	0.3639	7	922	jgi|Aspses1|337543|fgenesh1_kg.257_#_9_#_TRINITY_DN3727_c0_g5_i1	15	987	422-545:226.0 823-871:122.0 876-922:105.0 758-825:104.0 8-64:90.0 373-415:69.0 611-635:68.0 655-679:59.0 334-362:54.0 530-612:159.0 7-74:80.0 86-99:51.0	Aspses1_GeneCatalog_proteins_20190828.aa
Aspshe1|192899	Aspergillus shendaweii IBT 34197 v1.0	Crp1	1086	8.25e-71	563	0.5871	214	0.3801	11	922	jgi|Aspshe1|192899|fgenesh1_kg.61_#_37_#_TRINITY_DN7215_c1_g1_i1	1	897	450-555:177.0 758-826:130.0 833-871:114.0 334-415:109.0 876-922:97.0 11-68:87.0 611-635:70.0 424-451:65.0 665-682:50.0 534-612:139.0 89-100:48.0	Aspshe1_GeneCatalog_proteins_20191103.aa
Aspsia1|352547	Aspergillus siamensis CBS 137452 v1.0	Crp1	1146	7e-71	604	0.4794	224	0.3709	6	922	jgi|Aspsia1|352547|CE352546_2486	214	1198	450-556:184.0 758-826:126.0 833-871:113.0 334-417:108.0 876-922:93.0 6-51:81.0 611-635:72.0 424-451:68.0 84-100:62.0 534-612:144.0 6-68:95.0	Aspsia1_GeneCatalog_proteins_20190524.aa
Aspsil1|44646	Aspergillus silvaticus CBS 128.55 v1.0	Crp1	1150	5.12e-68	618	0.512	229	0.3706	6	922	jgi|Aspsil1|44646|CE44645_471	155	1139	454-545:181.0 744-825:112.0 334-426:108.0 833-871:106.0 6-69:105.0 890-922:84.0 611-635:71.0 421-452:70.0 659-680:47.0 535-612:134.0 6-46:76.0 84-100:56.0	Aspsil1_GeneCatalog_proteins_20170326.aa
Aspsim1_1|74851	Aspergillus similis v1.0	Crp1	1182	1.56e-75	639	0.5277	234	0.3662	6	922	jgi|Aspsim1_1|74851|CE74850_2250	168	1137	454-545:177.0 334-452:158.0 758-825:129.0 833-871:116.0 6-81:107.0 876-922:96.0 611-635:72.0 659-695:50.0 535-612:135.0 6-46:83.0 84-100:59.0	Aspsim1_1_GeneCatalog_proteins_20160404.aa
Aspspa1|7879	Aspergillus spathulatus CBS 408.89 v1.0	Crp1	1201	1.3e-71	619	0.4897	231	0.3732	6	922	jgi|Aspspa1|7879|CE7878_309	218	1202	450-555:179.0 758-826:126.0 833-871:113.0 334-415:109.0 6-68:102.0 876-922:97.0 611-635:70.0 424-451:69.0 665-682:47.0 534-612:143.0 6-51:89.0 84-100:57.0	Aspspa1_GeneCatalog_proteins_20170326.aa
Aspspe1_1|40861	Aspergillus spectabilis CBS 429.77A v1.0	Crp1	1012	3.15e-80	481	0.3923	195	0.4054	6	922	jgi|Aspspe1_1|40861|CE40860_1628	259	1156	450-545:186.0 549-612:135.0 758-825:124.0 833-871:116.0 6-69:108.0 890-922:88.0 611-635:71.0 419-451:70.0 373-409:64.0 659-680:50.0	Aspspe1_1_GeneCatalog_proteins_20160309.aa
Aspspi1|197152	Aspergillus spinosus CBS 483.65 v1.0	Crp1	1202	1.22e-72	610	0.4864	229	0.3754	6	922	jgi|Aspspi1|197152|CE197151_2837	206	1192	450-556:182.0 758-826:134.0 833-871:113.0 334-410:101.0 876-922:95.0 6-46:85.0 611-635:70.0 424-451:64.0 84-100:62.0 665-682:49.0 534-612:146.0 6-68:101.0	Aspspi1_GeneCatalog_proteins_20170320.aa
Aspspir1|484385	Aspergillus spiritus DTO 241-G7 v1.0	Crp1	1178	6.9e-70	578	0.4584	222	0.3841	6	922	jgi|Aspspir1|484385|fgenesh1_kg.6_#_62_#_TRINITY_DN3279_c2_g2_i1	228	1199	452-545:176.0 758-826:124.0 827-871:124.0 6-68:109.0 876-922:100.0 373-415:72.0 417-452:71.0 611-635:69.0 662-681:54.0 534-612:141.0 6-46:76.0 84-99:62.0	Aspspir1_GeneCatalog_proteins_20210202.aa
Aspstel1_1|191594	Aspergillus stella-maris CBS 113639 v1.0	Crp1	1122	1.15e-67	594	0.4786	220	0.3704	6	922	jgi|Aspstel1_1|191594|fgenesh1_pm.52_#_4	177	1167	454-545:173.0 758-825:129.0 6-69:121.0 825-871:115.0 334-425:97.0 876-922:93.0 611-635:72.0 659-680:47.0 534-612:141.0 6-46:82.0 84-100:52.0	Aspstel1_1_GeneCatalog_proteins_20160404.aa
Aspestel1|53861	Aspergillus stellifer CBS 598.65 v1.0	Crp1	1183	4.51e-76	644	0.5322	238	0.3696	6	922	jgi|Aspestel1|53861|CE53860_154	14	1137	454-545:176.0 334-452:168.0 758-825:128.0 833-871:116.0 6-69:107.0 876-922:91.0 611-635:71.0 659-695:52.0 535-612:133.0 8-65:82.0 84-100:59.0	Aspestel1_GeneCatalog_proteins_20210713.aa
Aspstec1_1|218556	Aspergillus stercoraria CBS 428.93 v1.0	Crp1	1034	3.6e-88	554	0.459	206	0.3718	6	922	jgi|Aspstec1_1|218556|CE218555_523	253	1137	450-545:179.0 334-451:158.0 540-612:129.0 758-825:128.0 833-871:116.0 6-69:107.0 876-922:94.0 611-635:71.0 659-682:52.0	Aspstec1_1_GeneCatalog_proteins_20160404.aa
Aspste1|454281	Aspergillus steynii IBT 23096 v1.0	Crp1	1196	2.32e-68	646	0.5406	235	0.3638	6	922	jgi|Aspste1|454281|estExt_fgenesh1_pm.C_2_t30316	149	1130	450-545:175.0 758-827:132.0 823-871:120.0 876-922:100.0 334-410:95.0 6-47:87.0 611-635:72.0 84-100:59.0 659-680:47.0 534-612:139.0 6-68:102.0 393-451:68.0	Aspste1_GeneCatalog_proteins_20140201.aa
Aspsub1|170890	Aspergillus subauricomus CBS 638.78 v1.0	Crp1	1173	2.35e-68	620	0.5082	231	0.3726	6	922	jgi|Aspsub1|170890|CE170889_744	170	1153	450-545:177.0 758-826:141.0 833-871:116.0 6-68:106.0 876-922:106.0 334-417:99.0 611-635:70.0 534-612:141.0 6-47:86.0 393-451:70.0 84-100:61.0	Aspsub1_GeneCatalog_proteins_20160724.aa
Aspsublat1|271309	Aspergillus sublatus IBT 19356 v1.0	Crp1	1189	1.29e-76	627	0.5182	235	0.3748	6	922	jgi|Aspsublat1|271309|gm1.5164_g	168	1137	454-545:176.0 334-452:172.0 758-825:128.0 833-871:116.0 6-69:107.0 876-922:91.0 611-635:71.0 659-695:52.0 535-612:133.0 6-46:84.0 84-100:59.0	Aspsublat1_GeneCatalog_proteins_20170619.aa
Aspsubr1|183740	Aspergillus subramanianii CBS 138230 v1.0	Crp1	1177	3.61e-67	628	0.5169	236	0.3758	3	922	jgi|Aspsubr1|183740|CE183739_2218	165	1152	450-545:183.0 758-826:129.0 3-68:114.0 833-871:113.0 876-922:101.0 334-415:96.0 611-635:70.0 534-612:143.0 6-51:89.0 81-100:70.0 393-451:69.0	Aspsubr1_GeneCatalog_proteins_20191031.aa
Aspesubv1|10635	Aspergillus subversicolor IBT 32280 v1.0	Crp1	1113	4.73e-73	570	0.4711	222	0.3895	4	920	jgi|Aspesubv1|10635|e_gw1.11.84.1	189	1153	423-545:212.0 572-612:143.0 833-888:133.0 7-68:125.0 761-825:100.0 611-635:69.0 373-416:59.0 80-98:46.0 881-920:97.0 4-68:76.0 69-98:53.0	Aspesubv1_GeneCatalog_proteins_20210706.aa
Aspesubv1|32090	Aspergillus subversicolor IBT 32280 v1.0	Crp1	1175	3.11e-68	641	0.522	234	0.3651	6	922	jgi|Aspesubv1|32090|gm1.5367_g	16	1160	454-545:176.0 758-825:117.0 833-871:112.0 6-69:106.0 334-415:93.0 890-922:88.0 419-452:73.0 611-635:71.0 659-695:51.0 534-612:143.0 8-77:94.0 84-101:51.0	Aspesubv1_GeneCatalog_proteins_20210706.aa
Aspsulp1|541813	Aspergillus sulphureoviridis CBS 140626 v1.0	Crp1	1196	1.32e-76	627	0.5182	233	0.3716	6	922	jgi|Aspsulp1|541813|fgenesh1_kg.3_#_548_#_TRINITY_DN2236_c1_g1_i1	168	1136	454-545:177.0 334-452:165.0 758-825:129.0 833-871:116.0 6-69:110.0 876-922:95.0 611-635:72.0 659-695:49.0 535-612:135.0 6-46:89.0 84-100:59.0	Aspsulp1_GeneCatalog_proteins_20210523.aa
Aspsul1|240722	Aspergillus sulphureus CBS 550.65 v1.0	Crp1	1127	1.73e-69	577	0.4761	220	0.3813	6	922	jgi|Aspsul1|240722|fgenesh1_kg.97_#_36_#_TRINITY_DN4429_c1_g2_i2	165	1148	450-545:177.0 758-826:142.0 833-871:113.0 876-922:100.0 334-415:96.0 6-51:91.0 611-635:71.0 84-100:70.0 534-612:141.0 393-451:65.0 84-101:61.0	Aspsul1_FilteredModels1_proteins_2022-01-21.fasta
Aspsy1|145529	Aspergillus sydowii CBS 593.65 v1.0	Crp1	1142	4.05e-69	590	0.4904	221	0.3746	4	922	jgi|Aspsy1|145529|e_gw1.2.1766.1	182	1157	426-548:237.0 833-871:130.0 876-922:102.0 758-825:96.0 4-69:84.0 373-419:70.0 611-635:68.0 86-99:57.0 655-679:49.0 534-612:154.0 8-64:95.0	Aspsy1_GeneCatalog_proteins_20120625.aa
Aspsy1|29156	Aspergillus sydowii CBS 593.65 v1.0	Crp1	1177	8.89e-64	600	0.4886	228	0.38	6	922	jgi|Aspsy1|29156|fgenesh1_pg.3_#_318	16	1160	454-545:177.0 758-825:120.0 833-871:112.0 6-69:99.0 890-922:87.0 611-635:71.0 373-415:70.0 421-452:67.0 659-681:50.0 534-612:137.0 8-65:86.0 122-147:51.0 84-101:50.0	Aspsy1_GeneCatalog_proteins_20120625.aa
Aspsy1|55927	Aspergillus sydowii CBS 593.65 v1.0	Crp1	1172	1.3e-77	580	0.477	222	0.3828	1	922	jgi|Aspsy1|55927|fgenesh1_pm.3_#_28	176	1163	423-545:242.0 572-612:137.0 833-893:128.0 1-68:120.0 759-825:109.0 611-635:69.0 373-415:66.0 661-679:50.0 3-74:104.0 876-922:94.0 85-98:53.0	Aspsy1_GeneCatalog_proteins_20120625.aa
Asptaic1|179095	Aspergillus taichungensis IBT 19404 v1.0	Crp1	1191	1.34e-75	591	0.4657	233	0.3942	6	922	jgi|Asptaic1|179095|fgenesh1_kg.127_#_68_#_TRINITY_DN6103_c1_g1_i1	208	1204	450-545:189.0 6-86:124.0 783-826:123.0 833-871:122.0 334-419:104.0 876-922:102.0 611-635:72.0 416-451:70.0 534-612:144.0 6-46:74.0 84-100:67.0	Asptaic1_FilteredModels1_proteins_2022-01-21.fasta
Asptam1|107490	Aspergillus tamarii CBS 117626 v1.0	Crp1	1219	1.31e-89	594	0.4737	231	0.3889	6	922	jgi|Asptam1|107490|CE107489_3308	204	1193	450-545:178.0 758-826:149.0 569-612:133.0 6-68:117.0 833-871:113.0 334-415:99.0 876-922:96.0 421-451:75.0 611-635:70.0 665-695:52.0 6-47:76.0 76-100:61.0	Asptam1_GeneCatalog_proteins_20160914.aa
Asptan1|352561	Aspergillus tanneri DTO 303-18 v1.0	Crp1	1154	1.23e-68	617	0.512	229	0.3712	6	922	jgi|Asptan1|352561|gm1.6021_g	23	1144	450-545:178.0 758-826:136.0 833-871:113.0 876-922:104.0 334-417:102.0 6-44:78.0 611-635:70.0 84-100:58.0 659-704:50.0 534-612:142.0 84-101:62.0 8-65:61.0	Asptan1_GeneCatalog_proteins_20170613.aa
Asptan1|363207	Aspergillus tanneri DTO 303-18 v1.0	Crp1	1216	7.81e-89	632	0.5397	242	0.3829	3	920	jgi|Asptan1|363207|MIX5299_27_12	174	1120	389-545:269.0 572-612:142.0 833-871:129.0 759-825:109.0 876-920:96.0 611-635:66.0 334-363:53.0 661-679:52.0 701-746:51.0 3-74:90.0 70-98:55.0 7-68:104.0	Asptan1_GeneCatalog_proteins_20170613.aa
Asptem1|134927	Aspergillus templicola CBS 138181 v1.0	Crp1	1170	4.83e-67	588	0.4708	225	0.3827	4	922	jgi|Asptem1|134927|CE134926_8669	210	1188	450-545:176.0 758-826:115.0 833-871:113.0 6-68:101.0 876-922:100.0 416-451:76.0 373-416:73.0 611-635:70.0 665-695:54.0 534-612:149.0 4-45:84.0 84-100:59.0	Asptem1_GeneCatalog_proteins_20191030.aa
Aspten1|571711	Aspergillus tennesseensis IBT 32283 v1.0	Crp1	1179	1.9e-69	624	0.5081	230	0.3686	6	922	jgi|Aspten1|571711|CE571710_25522	16	1160	454-545:181.0 758-825:121.0 6-69:115.0 833-871:112.0 334-415:94.0 890-922:87.0 611-635:70.0 421-452:66.0 659-681:50.0 534-612:139.0 8-77:89.0 84-100:55.0	Aspten1_GeneCatalog_proteins_20190829.aa
Asptep1_1|24632	Aspergillus teporis DTO058-E5 v1.0	Crp1	1183	1.46e-68	568	0.4476	225	0.3961	6	922	jgi|Asptep1_1|24632|gm1.8174_g	228	1206	452-545:168.0 758-826:124.0 833-871:121.0 6-68:112.0 880-922:101.0 373-415:71.0 611-635:70.0 424-452:69.0 662-680:53.0 534-612:150.0 6-46:81.0 76-99:63.0	Asptep1_1_GeneCatalog_proteins_20210119.aa
Aspte1|7686	Aspergillus terreus NIH 2624	Crp1	1214	2.87e-89	584	0.4657	229	0.3921	6	922	jgi|Aspte1|7686|ATET_04123	211	1193	450-545:181.0 758-826:136.0 569-612:133.0 833-871:113.0 6-68:110.0 334-415:106.0 876-922:95.0 417-451:82.0 611-635:71.0 659-680:52.0 6-44:74.0 78-100:61.0	Aspte1_GeneCatalog_proteins_20120919.aa
Asptetr1|160496	Aspergillus tetrazonus CBS 591.65A v1.0	Crp1	1186	4.48e-76	627	0.5182	235	0.3748	6	922	jgi|Asptetr1|160496|fgenesh1_kg.6_#_345_#_TRINITY_DN1783_c0_g2_i1	168	1137	454-545:175.0 334-452:167.0 758-825:129.0 833-871:116.0 6-69:105.0 876-922:95.0 611-635:71.0 659-695:51.0 535-612:133.0 6-46:85.0 84-100:59.0	Asptetr1_GeneCatalog_proteins_20160413.aa
Aspthe1|174354	Aspergillus thermomutatus v1.0	Crp1	1147	3.86e-69	591	0.4913	223	0.3773	4	922	jgi|Aspthe1|174354|CE174353_620	182	1157	426-545:228.0 833-871:130.0 758-825:107.0 8-64:102.0 876-922:102.0 611-635:68.0 373-416:67.0 655-681:53.0 534-612:154.0 4-74:81.0 86-99:55.0	Aspthe1_GeneCatalog_proteins_20160910.aa
Aspthe1|183774	Aspergillus thermomutatus v1.0	Crp1	1189	3.32e-70	626	0.4945	230	0.3674	5	922	jgi|Aspthe1|183774|CE183773_753	220	1204	450-545:171.0 758-826:127.0 833-871:112.0 334-425:111.0 5-68:99.0 876-922:94.0 611-635:70.0 424-451:69.0 665-682:49.0 534-612:144.0 6-51:81.0 78-100:62.0	Aspthe1_GeneCatalog_proteins_20160910.aa
Aspth1|282835	Aspergillus thesauricus IBT 34227 v1.0	Crp1	1144	6.11e-70	587	0.4879	222	0.3782	4	922	jgi|Aspth1|282835|CE282834_5905	182	1157	426-545:235.0 833-871:130.0 758-825:102.0 876-922:102.0 4-69:82.0 373-419:70.0 611-635:68.0 86-99:57.0 655-679:53.0 534-612:151.0 8-64:94.0	Aspth1_GeneCatalog_proteins_20190828.aa
Aspth1|319578	Aspergillus thesauricus IBT 34227 v1.0	Crp1	1168	3.93e-74	622	0.5086	228	0.3666	6	922	jgi|Aspth1|319578|fgenesh1_kg.16_#_210_#_TRINITY_DN6918_c0_g1_i1	173	1151	454-545:188.0 334-452:157.0 758-834:129.0 833-871:116.0 6-69:102.0 890-922:84.0 611-635:71.0 659-695:48.0 535-612:137.0 6-46:80.0 84-100:56.0	Aspth1_GeneCatalog_proteins_20190828.aa
Aspth1|337393	Aspergillus thesauricus IBT 34227 v1.0	Crp1	962	1.08e-78	448	0.4133	183	0.4085	8	922	jgi|Aspth1|337393|fgenesh1_kg.115_#_14_#_TRINITY_DN7120_c0_g2_i2	185	1038	426-545:246.0 549-612:151.0 833-871:130.0 8-64:104.0 876-922:102.0 373-416:67.0 758-794:61.0 655-681:55.0 715-727:46.0	Aspth1_GeneCatalog_proteins_20190828.aa
Asptran1|124684	Aspergillus transcarpathicus CBS 423.68 v1.0	Crp1	1218	1.06e-67	663	0.5308	241	0.3635	5	922	jgi|Asptran1|124684|fgenesh1_kg.13_#_291_#_TRINITY_DN1923_c0_g1_i1	24	1187	450-545:174.0 758-826:137.0 6-81:113.0 833-871:113.0 876-922:95.0 334-422:92.0 611-635:76.0 659-680:47.0 535-612:137.0 413-456:87.0 5-65:80.0 84-100:67.0	Asptran1_GeneCatalog_proteins_20190828.aa
Asptra1|522628	Aspergillus transmontanensis CBS 130015 v1.0	Crp1	1051	2.43e-85	514	0.4099	205	0.3988	6	922	jgi|Asptra1|522628|fgenesh1_kg.6_#_194_#_TRINITY_DN5091_c0_g1_i1	290	1193	450-545:172.0 758-826:137.0 569-612:133.0 833-871:113.0 6-68:111.0 334-415:100.0 876-922:94.0 421-451:73.0 611-635:70.0 665-682:48.0	Asptra1_GeneCatalog_proteins_20160915.aa
Asptra1|545852	Aspergillus transmontanensis CBS 130015 v1.0	Crp1	1035	2.75e-65	534	0.5699	202	0.3783	8	922	jgi|Asptra1|545852|fgenesh1_kg.65_#_126_#_TRINITY_DN3339_c0_g3_i1	11	891	419-545:221.0 833-871:126.0 876-922:105.0 8-64:100.0 758-825:96.0 611-635:68.0 373-423:60.0 655-681:47.0 534-612:161.0 86-99:51.0	Asptra1_GeneCatalog_proteins_20160915.aa
Asptri1|19073	Aspergillus trinidadensis IBT 32571 v1.0	Crp1	1206	4.58e-67	650	0.507	240	0.3692	6	922	jgi|Asptri1|19073|CE19072_95927	27	1221	450-545:187.0 829-871:121.0 758-826:112.0 6-68:109.0 334-410:103.0 881-922:94.0 611-635:70.0 665-680:47.0 535-612:140.0 8-65:84.0 386-451:80.0 84-100:59.0	Asptri1_FilteredModels1_proteins_2022-01-21.fasta
Asptr1|147719	Aspergillus triticus CBS266.81 v1.0	Crp1	1228	1.92e-75	619	0.4874	240	0.3877	6	922	jgi|Asptr1|147719|fgenesh1_kg.28_#_54_#_TRINITY_DN4332_c1_g2_i1	209	1204	450-545:180.0 783-826:123.0 833-871:122.0 6-86:114.0 334-419:108.0 876-922:104.0 611-635:72.0 416-451:68.0 659-680:50.0 534-612:149.0 6-46:70.0 78-100:68.0	Asptr1_GeneCatalog_proteins_20160629.aa
Asptsu1|252291	Aspergillus tsurutae IBT 34206 v1.0	Crp1	1185	4.01e-70	609	0.4818	225	0.3695	6	922	jgi|Asptsu1|252291|CE252290_7168	218	1202	450-545:177.0 758-826:130.0 833-871:115.0 334-415:103.0 6-68:100.0 876-922:93.0 611-635:69.0 424-451:68.0 665-682:46.0 534-612:146.0 6-51:82.0 84-100:56.0	Asptsu1_GeneCatalog_proteins_20191031.aa
Asptu1|189451	Aspergillus tubingensis v1.0	Crp1	1220	1.01e-74	636	0.5056	244	0.3836	5	922	jgi|Asptu1|189451|gm1.3642_g	24	1197	450-545:173.0 758-830:150.0 6-83:119.0 833-871:113.0 334-410:103.0 876-922:95.0 611-635:70.0 424-451:67.0 665-680:46.0 534-612:144.0 5-65:81.0 84-100:59.0	Asptu1_GeneCatalog_proteins_20120711.aa
Asptur1|121456	Aspergillus turcosus IBT 27921 v1.0	Crp1	1128	2.61e-69	601	0.4747	219	0.3644	6	922	jgi|Asptur1|121456|fgenesh1_kg.3_#_282_#_TRINITY_DN6174_c0_g1_i1	220	1204	450-555:179.0 758-826:126.0 334-415:109.0 833-871:109.0 876-922:97.0 6-51:80.0 611-635:70.0 424-451:68.0 84-100:57.0 534-612:141.0 6-68:92.0	Asptur1_GeneCatalog_proteins_20170613.aa
Aspudag1|332706	Aspergillus udagawae CBS 114217 v1.0	Crp1	1203	1.82e-72	622	0.4925	232	0.373	6	922	jgi|Aspudag1|332706|fgenesh1_pm.12_#_16	217	1201	450-556:182.0 758-826:131.0 833-871:113.0 334-417:108.0 6-68:103.0 876-922:93.0 611-635:70.0 424-451:68.0 665-682:51.0 534-612:144.0 6-51:78.0 84-100:62.0	Aspudag1_GeneCatalog_proteins_20210202.aa
Aspuda1|8014	Aspergillus udagawae IFM 46973	Crp1	1200	4.5e-72	622	0.4929	231	0.3714	6	922	jgi|Aspuda1|8014|AUD_4024	216	1200	450-556:179.0 758-826:131.0 833-871:113.0 334-417:108.0 6-68:103.0 876-922:93.0 611-635:70.0 424-451:68.0 665-682:51.0 534-612:144.0 6-51:78.0 84-100:62.0	Aspuda1_GeneCatalog_proteins_20160920.aa
Aspumb1|205506	Aspergillus umbrosus CBS 117.46 v1.0	Crp1	1200	1.88e-71	579	0.4592	226	0.3903	6	922	jgi|Aspumb1|205506|CE205505_3753	228	1199	452-545:179.0 758-826:132.0 827-871:119.0 6-69:114.0 876-922:100.0 373-415:72.0 417-452:71.0 611-635:70.0 662-681:54.0 534-612:141.0 6-46:81.0 84-99:67.0	Aspumb1_GeneCatalog_proteins_20210708.aa
Aspumb1|262982	Aspergillus umbrosus CBS 117.46 v1.0	Crp1	871	4.24e-55	471	0.4286	172	0.3652	7	922	jgi|Aspumb1|262982|fgenesh1_pm.83_#_25	182	1019	569-612:140.0 373-468:127.0 833-888:121.0 761-825:93.0 7-68:86.0 472-532:85.0 611-635:61.0 876-922:109.0 85-99:49.0	Aspumb1_GeneCatalog_proteins_20210708.aa
Aspund1_1|22191	Aspergillus undulatus CBS 261.88 v1.0	Crp1	1140	9.74e-79	526	0.4333	212	0.403	6	922	jgi|Aspund1_1|22191|CE22190_7438	172	1146	450-545:182.0 569-612:130.0 825-871:126.0 758-825:123.0 6-70:122.0 890-922:86.0 611-635:71.0 373-415:69.0 422-451:56.0 6-46:80.0 84-100:52.0 52-68:43.0	Aspund1_1_GeneCatalog_proteins_20160404.aa
Aspung1|130139	Aspergillus unguis CBS132.55 v1.0	Crp1	1070	6.53e-62	579	0.4773	219	0.3782	6	922	jgi|Aspung1|130139|fgenesh1_kg.2_#_477_#_TRINITY_DN6305_c0_g1_i1	18	1143	450-555:181.0 758-825:121.0 833-871:113.0 13-65:87.0 876-922:86.0 373-416:76.0 611-635:70.0 84-100:57.0 659-695:47.0 534-612:135.0 6-69:97.0	Aspung1_FilteredModels1_proteins_2022-01-21.fasta
Aspung1|9174	Aspergillus unguis CBS132.55 v1.0	Crp1	1142	3.35e-69	590	0.49	221	0.3746	4	922	jgi|Aspung1|9174|CE9173_477	182	1157	426-548:237.0 833-871:130.0 876-922:102.0 758-825:96.0 4-69:84.0 373-419:70.0 611-635:68.0 86-99:57.0 655-679:49.0 534-612:154.0 8-64:95.0	Aspung1_FilteredModels1_proteins_2022-01-21.fasta
Aspuni1_1|69615	Aspergillus unilateralis CBS 126.56 v1.0	Crp1	1185	1.02e-70	619	0.4821	229	0.37	6	922	jgi|Aspuni1_1|69615|MIX4078_96_88	218	1202	450-555:179.0 758-826:122.0 833-871:113.0 334-415:109.0 6-68:102.0 876-922:97.0 611-635:69.0 424-451:68.0 665-682:47.0 534-612:142.0 6-51:80.0 84-100:57.0	Aspuni1_1_GeneCatalog_proteins_20210330.aa
Aspuva1|353442	Aspergillus uvarum CBS 121591 v1.0	Crp1	1224	4.64e-67	645	0.5059	240	0.3721	6	922	jgi|Aspuva1|353442|fgenesh1_kg.20_#_88_#_Locus4836v1rpkm17.19	218	1214	450-545:189.0 758-826:119.0 833-871:117.0 6-68:113.0 334-410:103.0 881-922:95.0 611-635:70.0 535-612:140.0 386-453:89.0 6-46:81.0 84-100:59.0 53-82:49.0	Aspuva1_GeneCatalog_proteins_20140531.aa
Aspvad1|22940	Aspergillus vadensis CBS 113365 v1.0	Crp1	1221	7.32e-75	641	0.5095	245	0.3822	5	922	jgi|Aspvad1|22940|CE22939_4557	24	1197	450-545:173.0 758-830:150.0 6-83:119.0 833-871:113.0 334-410:103.0 876-922:95.0 611-635:70.0 424-456:68.0 665-680:46.0 534-612:145.0 5-65:80.0 84-100:59.0	Aspvad1_GeneCatalog_proteins_20140612.aa
Aspvar1|312198	Aspergillus varians CBS 505.65 v1.0	Crp1	1204	4.91e-67	614	0.4988	235	0.3827	6	922	jgi|Aspvar1|312198|CE312197_13538	14	1161	454-545:188.0 758-825:121.0 833-871:116.0 6-65:107.0 890-922:87.0 611-635:73.0 373-415:70.0 422-452:66.0 659-680:49.0 535-612:135.0 8-65:88.0 122-147:53.0 63-101:51.0	Aspvar1_GeneCatalog_proteins_20170320.aa
Aspven1|364467	Aspergillus venezuelensis CBS 868.97 v1.0	Crp1	1088	6.06e-63	555	0.4192	211	0.3802	6	922	jgi|Aspven1|364467|fgenesh1_kg.35_#_37_#_TRINITY_DN5814_c0_g1_i1	177	1249	454-545:169.0 758-825:126.0 6-69:120.0 825-871:115.0 876-922:90.0 373-425:75.0 611-635:71.0 659-680:47.0 534-612:141.0 6-46:82.0 84-100:52.0	Aspven1_FilteredModels1_proteins_2022-01-21.fasta
Aspve1|26713	Aspergillus versicolor v1.0	Crp1	1143	3.58e-64	558	0.4544	218	0.3907	6	922	jgi|Aspve1|26713|fgenesh1_pg.3_#_346	174	1160	454-545:175.0 758-825:119.0 833-871:112.0 6-69:104.0 890-922:87.0 611-635:71.0 373-415:70.0 419-452:68.0 659-681:50.0 534-612:141.0 6-46:87.0 84-100:59.0	Aspve1_GeneCatalog_proteins_20120621.aa
Aspvio1|480573	Aspergillus violaceofuscus CBS 115571 v1.0	Crp1	1211	5.21e-68	648	0.5082	240	0.3704	6	922	jgi|Aspvio1|480573|estExt_fgenesh1_pm.C_180014	27	1215	450-545:189.0 758-826:120.0 833-871:118.0 6-68:112.0 334-410:98.0 881-922:95.0 611-635:70.0 665-680:48.0 535-612:140.0 386-453:82.0 8-65:80.0 84-100:59.0	Aspvio1_GeneCatalog_proteins_20140719.aa
Aspvir1|228854	Aspergillus viridinutans CBS 127.56 v1.0	Crp1	1195	4.77e-71	612	0.4853	230	0.3758	6	922	jgi|Aspvir1|228854|MIX324_1144_94	215	1199	450-556:179.0 758-826:130.0 833-871:113.0 334-415:107.0 6-65:101.0 876-922:93.0 611-635:70.0 424-451:68.0 665-682:47.0 534-612:144.0 6-46:81.0 84-100:62.0	Aspvir1_GeneCatalog_proteins_20190828.aa
Aspwak1|477733	Aspergillus waksmanii IBT 31900 v1.0	Crp1	1192	1.93e-71	619	0.4897	229	0.37	6	922	jgi|Aspwak1|477733|fgenesh1_pm.57_#_29	218	1202	450-555:178.0 758-826:126.0 833-871:113.0 334-415:109.0 6-68:102.0 876-922:97.0 611-635:70.0 424-451:69.0 665-682:47.0 534-612:141.0 6-51:83.0 84-100:57.0	Aspwak1_GeneCatalog_proteins_20191031.aa
Aspwel1|159222	Aspergillus welwitschiae CBS139.54b v1.0	Crp1	1217	9.75e-75	629	0.5048	243	0.3863	6	922	jgi|Aspwel1|159222|fgenesh1_pm.14_#_94	200	1185	450-545:173.0 758-830:150.0 6-83:118.0 833-871:113.0 334-410:103.0 876-922:95.0 611-635:70.0 424-456:68.0 665-680:46.0 534-612:144.0 6-46:76.0 76-100:61.0	Aspwel1_GeneCatalog_proteins_20160629.aa
Aspwe1|37188	Aspergillus wentii v1.0	Crp1	1190	4.94e-70	614	0.4827	232	0.3779	6	922	jgi|Aspwe1|37188|fgenesh1_kg.2_#_1600_#_Locus8098v1rpkm5.91	232	1207	450-556:185.0 758-826:123.0 833-871:109.0 6-68:106.0 876-922:103.0 334-410:98.0 611-635:70.0 424-451:61.0 659-680:46.0 534-612:143.0 6-46:80.0 84-100:66.0	Aspwe1_GeneCatalog_proteins_20120711.aa
Aspwest1|241665	Aspergillus westerdijkiae CBS 112803 v1.0	Crp1	1127	1.08e-63	580	0.4785	218	0.3759	6	922	jgi|Aspwest1|241665|fgenesh1_kg.39_#_51_#_TRINITY_DN5825_c0_g2_i1	168	1147	450-545:183.0 758-826:137.0 827-871:115.0 6-68:106.0 876-922:99.0 393-451:70.0 611-635:70.0 534-612:142.0 6-47:81.0 373-410:67.0 84-100:57.0	Aspwest1_GeneCatalog_proteins_20191105.aa
Aspwest1|259759	Aspergillus westerdijkiae CBS 112803 v1.0	Crp1	965	1.66e-63	492	0.5816	189	0.3841	334	922	jgi|Aspwest1|259759|fgenesh1_kg.272_#_4_#_TRINITY_DN4244_c0_g1_i1	180	799	416-545:222.0 829-871:132.0 758-825:115.0 876-922:101.0 611-635:68.0 373-415:64.0 334-362:54.0 656-679:51.0 530-612:158.0	Aspwest1_GeneCatalog_proteins_20191105.aa
Aspwes1|117978	Aspergillus westlandensis CBS 123905 v1.0	Crp1	1107	2.11e-58	577	0.4726	216	0.3744	6	922	jgi|Aspwes1|117978|CE117977_1768	170	1156	450-545:186.0 758-826:141.0 6-68:105.0 876-922:101.0 334-417:100.0 611-635:70.0 534-612:143.0 817-871:114.0 6-47:86.0 84-100:61.0	Aspwes1_GeneCatalog_proteins_20170502.aa
Aspxer1|391246	Aspergillus xerophilus CBS 938.73 v1.0	Crp1	1196	2.24e-61	645	0.5095	234	0.3628	6	922	jgi|Aspxer1|391246|fgenesh1_kg.38_#_120_#_TRINITY_DN1837_c0_g1_i2	228	1203	450-545:179.0 758-880:142.0 6-68:116.0 876-922:100.0 415-451:72.0 611-635:70.0 364-415:69.0 662-680:51.0 534-612:135.0 825-871:123.0 6-46:77.0 84-99:62.0	Aspxer1_GeneCatalog_proteins_20210405.aa
Eurhe1|458343	Eurotium rubrum v1.0	Crp1	1193	2.91e-71	592	0.4759	227	0.3834	6	922	jgi|Eurhe1|458343|e_gw1.17.360.1	211	1182	452-545:169.0 758-831:134.0 827-871:124.0 6-68:109.0 876-922:104.0 373-425:75.0 417-451:70.0 611-635:70.0 662-681:54.0 534-612:142.0 6-46:80.0 84-99:62.0	Eurhe1_GeneCatalog_proteins_20120312.aa
Neofi1|4055	Neosartorya fischeri NRRL 181	Crp1	1202	1.02e-73	613	0.4884	229	0.3736	6	922	jgi|Neofi1|4055|7000001156980569	209	1193	457-556:182.0 758-826:130.0 833-871:113.0 334-415:110.0 876-922:93.0 6-51:85.0 611-635:71.0 424-451:68.0 84-100:62.0 665-682:49.0 534-612:145.0 6-68:94.0	Neofi1_GeneCatalog_proteins_20120815.aa
Aspacri1|186331	Aspergillus acristatulus CBS 119.55 v1.0	Ccc2	1964	7.53e-140	918	0.776	380	0.4139	1	956	jgi|Aspacri1|186331|fgenesh1_kg.14_#_320_#_TRINITY_DN10420_c0_g1_i1	23	1105	424-651:569.0 827-876:151.0 369-417:136.0 296-356:118.0 876-932:110.0 192-282:102.0 6-47:86.0 84-98:58.0 924-956:54.0 50-72:52.0 136-150:52.0 743-857:145.0 1-47:77.0 84-98:60.0 55-69:57.0 6-50:89.0 55-71:48.0	Aspacri1_GeneCatalog_proteins_20160412.aa
Aspacu1|390226	Aspergillus aculeatinus CBS 121060 v1.0	Ccc2	1889	7.99e-155	878	0.7378	368	0.4191	1	956	jgi|Aspacu1|390226|fgenesh1_kg.13_#_70_#_Locus4292v1rpkm20.37	25	1108	424-651:609.0 876-956:156.0 827-876:152.0 298-360:136.0 369-417:135.0 192-287:128.0 6-50:89.0 50-72:57.0 84-98:54.0 122-148:47.0 736-857:140.0 1-47:78.0 84-98:60.0 53-69:48.0	Aspacu1_GeneCatalog_proteins_20140714.aa
Aspac1|62134	Aspergillus aculeatus ATCC16872 v1.1	Ccc2	1892	3.06e-155	878	0.7366	369	0.4203	1	956	jgi|Aspac1|62134|fgenesh1_pg.12_#_63	25	1108	424-651:614.0 876-956:156.0 827-876:153.0 369-417:135.0 298-360:134.0 192-287:127.0 6-50:89.0 50-72:57.0 84-98:54.0 122-148:47.0 736-857:140.0 1-47:78.0 84-98:60.0 53-69:48.0	Aspac1_filtered_proteins
Aspaff1|554820	Aspergillus affinis CBS 129190 v1.0	Ccc2	1844	2.19e-157	850	0.7125	362	0.4259	1	956	jgi|Aspaff1|554820|fgenesh1_pm.289_#_9	25	1112	426-651:568.0 832-876:147.0 363-417:143.0 738-826:140.0 298-360:127.0 192-282:115.0 876-932:113.0 6-47:98.0 50-76:59.0 84-98:56.0 924-956:52.0 1-47:71.0 84-98:59.0 52-69:53.0 122-148:43.0	Aspaff1_GeneCatalog_proteins_20181129.aa
Aspala1|17366	Aspergillus alabamensis v1.0	Ccc2	2076	5.11e-168	979	0.8269	409	0.4178	1	956	jgi|Aspala1|17366|CE17365_2205	23	1103	426-651:609.0 831-876:149.0 887-956:147.0 731-825:138.0 290-365:137.0 369-417:135.0 179-282:121.0 6-50:88.0 50-72:66.0 84-98:57.0 122-148:49.0 1-47:77.0 50-81:59.0 84-98:57.0 122-148:48.0 6-50:90.0 50-86:49.0	Aspala1_GeneCatalog_proteins_20160910.aa
Aspalbe1|119503	Aspergillus albertensis v1.0	Ccc2	1963	1.77e-159	890	0.7549	380	0.427	1	956	jgi|Aspalbe1|119503|CE119502_7421	18	1100	426-651:610.0 832-876:147.0 364-417:139.0 290-356:132.0 192-282:126.0 738-825:119.0 876-932:109.0 6-47:90.0 84-98:57.0 924-956:54.0 50-69:50.0 1-50:85.0 84-98:59.0 53-69:51.0 6-47:85.0 55-82:50.0	Aspalbe1_GeneCatalog_proteins_20160720.aa
Aspall1|70680	Aspergillus allahabadii v1.0	Ccc2	2035	5.4e-155	955	0.8066	401	0.4199	1	956	jgi|Aspall1|70680|CE70679_6698	23	1103	426-651:606.0 827-876:154.0 887-956:153.0 298-365:140.0 369-417:135.0 188-282:112.0 6-52:90.0 50-72:61.0 84-98:57.0 122-148:56.0 737-857:137.0 1-47:81.0 84-98:57.0 50-69:54.0 6-50:89.0 50-86:53.0	Aspall1_GeneCatalog_proteins_20160910.aa
Aspalli1|267964	Aspergillus alliaceus CBS 536.65 v1.0	Ccc2	2009	1.77e-159	917	0.7778	387	0.422	1	956	jgi|Aspalli1|267964|fgenesh1_kg.9_#_473_#_TRINITY_DN990_c0_g1_i1	18	1100	426-651:610.0 832-876:147.0 364-417:139.0 290-356:132.0 192-282:126.0 738-825:119.0 876-932:109.0 1-50:87.0 84-98:59.0 924-956:54.0 53-69:51.0 6-47:90.0 84-98:57.0 50-69:50.0 122-148:44.0 6-47:85.0 55-82:50.0	Aspalli1_GeneCatalog_proteins_20161018.aa
Aspamb1|112693	Aspergillus ambiguus v1.0	Ccc2	1883	4.13e-152	901	0.7597	379	0.4206	1	956	jgi|Aspamb1|112693|CE112692_2575	23	1105	426-651:603.0 827-876:155.0 887-956:148.0 287-363:139.0 363-417:139.0 179-282:122.0 6-47:84.0 50-72:59.0 84-98:57.0 731-857:147.0 1-47:76.0 53-81:59.0 84-98:48.0 136-156:47.0	Aspamb1_GeneCatalog_proteins_20160910.aa
Aspamoe1|222500	Aspergillus amoeneus CBS 111.32 v1.0	Ccc2	1832	9.84e-158	849	0.7177	354	0.417	1	956	jgi|Aspamoe1|222500|gm1.4224_g	23	1103	424-651:586.0 827-876:147.0 743-826:143.0 369-417:135.0 296-360:119.0 876-932:115.0 192-282:111.0 6-47:82.0 84-98:60.0 50-76:54.0 924-956:54.0 122-150:50.0 1-47:74.0 84-98:59.0 53-69:43.0	Aspamoe1_GeneCatalog_proteins_20160413.aa
Aspamy1|150867	Aspergillus amylovorus CBS 600.67 v1.0	Ccc2	2030	9.46e-158	951	0.8025	389	0.409	1	956	jgi|Aspamy1|150867|fgenesh1_kg.71_#_4_#_TRINITY_DN9455_c0_g1_i1	22	1105	426-651:570.0 827-876:154.0 369-417:135.0 743-826:133.0 290-359:128.0 192-282:122.0 876-932:112.0 6-47:82.0 84-98:60.0 50-72:56.0 924-956:53.0 122-155:51.0 1-47:74.0 84-98:63.0 53-69:58.0 122-148:42.0 6-50:82.0 48-73:55.0	Aspamy1_GeneCatalog_proteins_20160516.aa
Aspamy1|163194	Aspergillus amylovorus CBS 600.67 v1.0	Ccc2	880	1.2e-64	399	0.525	166	0.416	6	929	jgi|Aspamy1|163194|gm1.7533_g	54	760	833-871:136.0 572-612:122.0 887-929:108.0 6-54:93.0 749-803:93.0 497-545:89.0 611-642:77.0 458-484:58.0 424-451:57.0 375-410:47.0	Aspamy1_GeneCatalog_proteins_20160516.aa
Aspang1|927069	Aspergillus angustatus CBS 273.65 v1.0	Ccc2	1971	2.52e-157	923	0.7815	380	0.4117	1	956	jgi|Aspang1|927069|fgenesh1_kg.11_#_199_#_TRINITY_DN18865_c0_g1_i1	23	1101	426-651:585.0 827-876:146.0 743-826:138.0 369-417:135.0 296-360:118.0 192-282:117.0 876-932:115.0 5-47:84.0 84-98:58.0 50-78:56.0 924-956:54.0 122-150:47.0 1-47:78.0 83-98:61.0 53-69:44.0 6-50:90.0 50-76:45.0	Aspang1_GeneCatalog_proteins_20210202.aa
Aspapp1|160940	Aspergillus appendiculatus CBS 374.75 v1.0	Ccc2	1863	1.12e-145	894	0.7513	367	0.4105	1	956	jgi|Aspapp1|160940|CE160939_12824	22	1109	410-648:578.0 827-876:152.0 367-417:138.0 191-282:124.0 298-356:124.0 876-932:112.0 6-47:94.0 84-98:55.0 924-956:53.0 122-148:52.0 48-72:49.0 743-857:139.0 1-47:76.0 84-98:60.0 122-148:57.0	Aspapp1_GeneCatalog_proteins_20210409.aa
Aspara19utr|138140	Aspergillus arachidicola v1.0	Ccc2	1861	8.17e-158	848	0.7186	356	0.4198	1	956	jgi|Aspara19utr|138140|fgenesh1_kg.56_#_187_#_TRINITY_DN7590_c0_g1_i1	18	1101	426-651:600.0 832-876:147.0 367-417:138.0 738-825:135.0 286-356:133.0 192-277:110.0 876-932:107.0 1-50:80.0 84-98:62.0 48-69:58.0 924-956:51.0 6-47:87.0 84-98:57.0 50-69:54.0 122-148:42.0	Aspara19utr_GeneCatalog_proteins_20160816.aa
Asparx1|189275	Aspergillus arxii CBS 52583 v1.0	Ccc2	1704	2.44e-164	742	0.6188	329	0.4434	6	956	jgi|Asparx1|189275|fgenesh1_kg.71_#_32_#_TRINITY_DN593_c0_g2_i1	119	1116	424-651:616.0 831-878:151.0 369-417:135.0 743-825:131.0 298-365:125.0 192-277:114.0 890-932:109.0 6-47:91.0 122-148:62.0 50-69:61.0 84-98:57.0 924-956:52.0	Asparx1_GeneCatalog_proteins_20170407.aa
Aspass1|392711	Aspergillus assulatus CBS 27911 v1.0	Ccc2	1909	2.46e-152	902	0.758	376	0.4169	1	956	jgi|Aspass1|392711|fgenesh1_kg.26_#_63_#_TRINITY_DN3385_c2_g1_i1	23	1109	426-657:597.0 827-876:154.0 363-417:146.0 298-360:130.0 192-282:125.0 876-932:115.0 1-47:83.0 50-69:67.0 70-98:58.0 122-148:53.0 924-956:52.0 743-857:132.0 6-50:91.0 84-98:55.0 50-72:51.0	Aspass1_GeneCatalog_proteins_20170407.aa
Aspaste1|137349	Aspergillus astellatus v1.0	Ccc2	1950	3.26e-155	896	0.751	379	0.423	1	956	jgi|Aspaste1|137349|fgenesh1_kg.101_#_53_#_TRINITY_DN13012_c0_g1_i1	25	1108	426-651:604.0 876-956:158.0 827-876:152.0 192-287:136.0 369-417:135.0 298-356:132.0 6-47:87.0 84-98:57.0 50-69:56.0 122-148:49.0 738-861:137.0 1-47:75.0 52-69:63.0 84-98:60.0 122-148:49.0	Aspaste1_GeneCatalog_proteins_20160412.aa
Aspaura1|205614	Aspergillus aurantiobrunneus CBS 465.65 v1.0	Ccc2	1768	1.4e-138	857	0.7226	348	0.4061	1	956	jgi|Aspaura1|205614|gm1.9044_g	23	1106	426-651:575.0 827-876:149.0 369-417:132.0 192-282:118.0 296-356:114.0 876-932:112.0 1-50:76.0 84-98:63.0 924-956:54.0 122-150:50.0 739-857:143.0 6-47:79.0 84-98:55.0 50-69:48.0	Aspaura1_GeneCatalog_proteins_20160412.aa
Aspauran1|549090	Aspergillus aurantiopurpureus v1.0	Ccc2	1960	5.25e-154	937	0.7921	380	0.4055	1	956	jgi|Aspauran1|549090|fgenesh1_kg.9_#_344_#_TRINITY_DN8973_c0_g1_i1	23	1105	424-651:569.0 737-826:147.0 833-876:144.0 367-417:139.0 296-356:114.0 192-282:111.0 876-932:109.0 6-47:79.0 50-76:55.0 84-98:54.0 924-956:54.0 122-154:53.0 1-47:74.0 84-98:57.0 50-85:55.0 6-50:94.0 50-71:52.0	Aspauran1_GeneCatalog_proteins_20210409.aa
Aspaurful1|473187	Aspergillus aureofulgens IBT 27100 v1.0	Ccc2	1835	3.89e-149	872	0.734	367	0.4209	1	956	jgi|Aspaurful1|473187|gm1.10043_g	21	1106	424-651:615.0 827-876:153.0 887-956:152.0 293-356:136.0 369-417:135.0 6-47:85.0 192-282:85.0 122-148:56.0 84-98:55.0 50-69:49.0 737-857:127.0 1-47:70.0 84-98:59.0 48-80:58.0	Aspaurful1_GeneCatalog_proteins_20191031.aa
Aspaurlat1|275588	Aspergillus aureolatus CBS 190.65 v1.0	Ccc2	1911	6.96e-142	949	0.8015	371	0.3909	1	956	jgi|Aspaurlat1|275588|fgenesh1_kg.99_#_20_#_TRINITY_DN3660_c0_g2_i1	23	1104	426-651:575.0 827-876:151.0 369-417:135.0 287-360:116.0 876-932:111.0 192-282:110.0 1-47:83.0 53-69:59.0 84-98:57.0 924-956:54.0 122-150:52.0 745-857:138.0 6-50:86.0 50-76:50.0 7-50:82.0 50-81:52.0	Aspaurlat1_GeneCatalog_proteins_20170429.aa
Aspaurlut1|140866	Aspergillus aureoluteus CBS 105.55 v1.0	Ccc2	1910	8.91e-152	902	0.758	377	0.418	1	956	jgi|Aspaurlut1|140866|CE140865_5820	23	1109	426-657:598.0 827-876:154.0 363-417:145.0 298-360:130.0 192-282:125.0 876-932:111.0 1-47:83.0 50-69:64.0 70-98:61.0 122-148:53.0 924-956:52.0 743-857:129.0 6-50:99.0 84-98:55.0 50-72:51.0	Aspaurlut1_GeneCatalog_proteins_20170407.aa
Aspaur1|168686	Aspergillus aureoterreus v1.0	Ccc2	1932	3.55e-167	882	0.7597	382	0.4331	1	937	jgi|Aspaur1|168686|fgenesh1_pm.2_#_134	23	1082	426-651:608.0 831-876:149.0 887-937:147.0 731-825:140.0 290-365:139.0 369-417:138.0 188-282:116.0 6-50:88.0 50-72:58.0 71-98:56.0 122-148:50.0 1-47:80.0 50-81:61.0 84-98:57.0 122-148:45.0	Aspaur1_GeneCatalog_proteins_20160910.aa
Aspaus1|956294	Aspergillus austroafricanus IBT 32289 v1.0	Ccc2	1839	3.82e-158	851	0.7194	357	0.4195	1	956	jgi|Aspaus1|956294|fgenesh1_pm.3_#_140	23	1103	424-651:590.0 827-876:146.0 743-826:144.0 369-417:135.0 296-360:116.0 876-932:115.0 192-282:111.0 6-47:82.0 84-98:60.0 50-78:55.0 924-956:55.0 122-150:50.0 1-47:78.0 84-98:59.0 53-69:43.0	Aspaus1_GeneCatalog_proteins_20210715.aa
Aspave1|166020	Aspergillus avenaceus IBT 18842 v1.0	Ccc2	1784	1.23e-154	811	0.6902	345	0.4254	1	956	jgi|Aspave1|166020|fgenesh1_kg.410_#_4_#_TRINITY_DN7511_c0_g1_i1	17	1098	426-651:595.0 832-876:144.0 369-417:135.0 192-282:124.0 737-825:123.0 298-356:122.0 876-932:108.0 6-50:89.0 84-98:58.0 924-956:53.0 50-69:46.0 1-50:73.0 84-98:59.0 53-69:55.0	Aspave1_GeneCatalog_proteins_20160920.aa
Aspber1|251256	Aspergillus bertholletius IBT 29228 v1.0	Ccc2	1851	1.27e-156	848	0.7193	355	0.4186	1	956	jgi|Aspber1|251256|fgenesh1_kg.2_#_214_#_TRINITY_DN220_c0_g1_i1	18	1100	426-651:591.0 832-876:147.0 367-417:138.0 738-825:135.0 286-356:129.0 192-277:110.0 876-932:107.0 6-47:90.0 84-98:57.0 50-69:55.0 924-956:53.0 1-50:83.0 84-98:59.0 48-69:55.0 122-148:42.0	Aspber1_GeneCatalog_proteins_20160916.aa
Aspbip1|247611	Aspergillus biplanus CBS 468.65 v1.0	Ccc2	1880	3.2e-161	869	0.7296	369	0.4246	1	956	jgi|Aspbip1|247611|fgenesh1_kg.2_#_860_#_TRINITY_DN645_c0_g2_i1	23	1109	424-651:585.0 827-876:149.0 739-826:145.0 367-417:138.0 290-356:130.0 192-282:116.0 876-932:115.0 1-47:80.0 52-82:61.0 84-98:60.0 924-956:52.0 122-150:51.0 6-47:85.0 84-98:58.0 50-74:55.0	Aspbip1_GeneCatalog_proteins_20170407.aa
Aspbisp1|151527	Aspergillus bisporus CBS 707.71 v1.0	Ccc2	1972	2.42e-156	909	0.7645	378	0.4158	1	956	jgi|Aspbisp1|151527|CE151526_8290	23	1107	426-651:579.0 827-876:154.0 369-417:135.0 298-356:132.0 743-826:124.0 192-282:110.0 876-932:107.0 1-47:79.0 84-98:60.0 53-69:58.0 924-956:54.0 124-155:53.0 6-47:81.0 84-98:60.0 50-72:52.0 6-50:77.0 50-73:57.0	Aspbisp1_GeneCatalog_proteins_20160414.aa
Aspbom1|6019	Aspergillus bombycis NRRL 26010	Ccc2	1817	4.26e-158	839	0.711	350	0.4172	1	956	jgi|Aspbom1|6019|ABOM_004490T0	18	1101	426-651:601.0 832-876:147.0 367-417:138.0 738-825:134.0 286-356:129.0 192-277:117.0 876-932:109.0 6-46:84.0 84-98:57.0 50-81:56.0 924-956:51.0 1-50:80.0 84-98:59.0 50-78:55.0	Aspbom1_GeneCatalog_proteins_20170529.aa
Aspbot1|158626	Aspergillus botucatensis CBS 114221 v1.0	Ccc2	1891	1.39e-149	888	0.7475	369	0.4155	1	956	jgi|Aspbot1|158626|fgenesh1_kg.3_#_224_#_TRINITY_DN6420_c0_g1_i1	23	1107	426-648:593.0 827-876:154.0 367-417:138.0 298-356:125.0 192-282:124.0 876-932:116.0 1-47:85.0 67-98:63.0 50-69:57.0 122-148:53.0 924-956:52.0 743-857:134.0 6-50:91.0 84-98:58.0 50-72:48.0	Aspbot1_GeneCatalog_proteins_20170407.aa
Aspbr1|39906	Aspergillus brasiliensis v1.0	Ccc2	1947	4.22e-154	908	0.7592	379	0.4174	1	956	jgi|Aspbr1|39906|fgenesh1_kg.3_#_697_#_Locus2782v1rpkm73.88	26	1110	424-651:602.0 876-956:158.0 827-876:152.0 369-417:135.0 192-287:132.0 298-356:131.0 6-47:86.0 84-98:57.0 50-72:56.0 122-148:49.0 738-861:147.0 1-47:75.0 52-76:61.0 84-98:60.0 122-148:46.0	Aspbr1_GeneCatalog_proteins_20120615.aa
Aspbrev1|12444	Aspergillus brevijanus CBS 111.46 v1.0	Ccc2	1880	1.91e-153	876	0.7386	372	0.4247	1	956	jgi|Aspbrev1|12444|CE12443_8681	27	1105	424-651:609.0 827-876:153.0 887-956:152.0 290-365:140.0 369-417:135.0 192-282:109.0 6-47:89.0 50-78:60.0 84-98:58.0 122-148:48.0 738-857:137.0 1-47:79.0 84-98:60.0 53-69:51.0	Aspbrev1_GeneCatalog_proteins_20160412.aa
Aspbre1|108781	Aspergillus brevipes CBS 118.53 v1.0	Ccc2	1901	2.75e-150	884	0.7429	374	0.4231	1	956	jgi|Aspbre1|108781|CE108780_1502	23	1109	426-651:587.0 827-876:154.0 363-417:136.0 298-360:130.0 192-282:122.0 876-932:115.0 1-47:83.0 50-69:67.0 84-98:63.0 122-148:54.0 924-956:54.0 743-857:130.0 6-50:96.0 84-100:59.0 50-72:51.0	Aspbre1_GeneCatalog_proteins_20170407.aa
Aspbrevi1|248027	Aspergillus brevistipitatus v1.0	Ccc2	1626	8.21e-142	786	0.8037	321	0.4084	1	937	jgi|Aspbrevi1|248027|fgenesh1_kg.57_#_65_#_TRINITY_DN5012_c0_g2_i1	1	876	426-651:597.0 827-876:156.0 363-417:140.0 298-360:133.0 192-282:124.0 876-932:116.0 11-50:69.0 122-148:53.0 743-857:131.0 1-48:58.0 924-937:49.0	Aspbrevi1_GeneCatalog_proteins_20210201.aa
Aspbru1|443366	Aspergillus brunneoviolaceus CBS 621.78 v1.0	Ccc2	1893	1.11e-154	897	0.7531	370	0.4125	1	956	jgi|Aspbru1|443366|fgenesh1_kg.38_#_70_#_Locus4640v1rpkm15.93	25	1108	424-651:609.0 876-956:156.0 827-876:152.0 298-360:136.0 369-417:133.0 192-287:127.0 6-50:89.0 50-72:58.0 84-98:54.0 122-148:48.0 736-857:140.0 1-47:78.0 65-98:65.0 53-69:48.0	Aspbru1_GeneCatalog_proteins_20140712.aa
Aspcae1|51476	Aspergillus caelatus CBS 763.97 v1.0	Ccc2	1871	5.64e-160	843	0.7144	358	0.4247	1	956	jgi|Aspcae1|51476|CE51475_3774	18	1101	426-651:603.0 832-876:147.0 367-417:138.0 738-825:135.0 286-356:134.0 192-277:116.0 876-932:106.0 6-47:90.0 84-98:57.0 924-956:57.0 50-69:54.0 1-47:78.0 84-98:59.0 50-69:54.0 122-148:43.0	Aspcae1_GeneCatalog_proteins_20160916.aa
Aspcaesp1|64720	Aspergillus caespitosus CBS 103.45 v1.0	Ccc2	1530	9.69e-137	755	0.7767	307	0.4066	11	956	jgi|Aspcaesp1|64720|fgenesh1_kg.47_#_68_#_TRINITY_DN8801_c0_g1_i1	1	892	426-651:585.0 827-876:154.0 367-417:138.0 298-356:117.0 876-932:114.0 192-282:104.0 11-50:71.0 924-956:54.0 122-150:51.0 739-857:142.0	Aspcaesp1_GeneCatalog_proteins_20210907.aa
Aspcal1|762824	Aspergillus calidoustus	Ccc2	1941	3.25e-157	888	0.7506	371	0.4178	1	932	jgi|Aspcal1|762824|ASPCAL02179	20	1077	424-651:585.0 737-826:150.0 827-876:146.0 369-417:135.0 192-282:126.0 287-355:113.0 876-932:112.0 6-47:86.0 84-98:57.0 122-150:57.0 50-72:50.0 1-47:78.0 84-98:60.0 53-69:49.0 6-47:83.0 48-71:54.0	Aspcal1_GeneCatalog_proteins_20160920.aa
Aspcali1|634460	Aspergillus calidoustus CBS 113228 v1.0	Ccc2	1939	5.93e-157	888	0.7506	371	0.4178	1	932	jgi|Aspcali1|634460|fgenesh1_kg.43_#_221_#_TRINITY_DN6548_c0_g1_i1	20	1077	424-651:585.0 737-826:148.0 827-876:146.0 369-417:135.0 192-282:126.0 287-355:113.0 876-932:112.0 6-47:86.0 84-98:57.0 122-150:57.0 50-72:50.0 1-47:78.0 84-98:60.0 53-69:49.0 6-47:83.0 48-71:54.0	Aspcali1_GeneCatalog_proteins_20210201.aa
Aspcalif1|227996	Aspergillus californicus CBS 123895 v1.0	Ccc2	1900	2.94e-159	860	0.7276	369	0.4291	1	956	jgi|Aspcalif1|227996|fgenesh1_kg.46_#_95_#_TRINITY_DN374_c0_g1_i1	22	1102	426-651:591.0 827-876:154.0 743-826:141.0 369-417:135.0 192-282:119.0 298-356:118.0 876-932:112.0 6-47:86.0 84-98:57.0 50-72:55.0 924-956:54.0 122-150:45.0 1-47:79.0 84-98:61.0 57-69:51.0 122-148:42.0	Aspcalif1_GeneCatalog_proteins_20170407.aa
Aspcalif1|260396	Aspergillus californicus CBS 123895 v1.0	Ccc2	866	9.18e-63	399	0.5257	165	0.4135	6	929	jgi|Aspcalif1|260396|gm1.7846_g	54	759	833-871:126.0 572-612:122.0 6-54:99.0 887-929:95.0 497-545:93.0 749-803:83.0 611-642:77.0 458-484:64.0 424-451:56.0 375-410:51.0	Aspcalif1_GeneCatalog_proteins_20170407.aa
Aspcam1|287793	Aspergillus campestris IBT 28561 v1.0	Ccc2	1820	2.41e-140	896	0.7724	363	0.4051	1	956	jgi|Aspcam1|287793|fgenesh1_kg.2_#_364_#_Locus8748v1rpkm1.27	1	1084	426-653:584.0 827-876:151.0 367-417:134.0 298-356:125.0 876-932:107.0 205-282:102.0 7-47:95.0 924-956:55.0 84-101:52.0 48-69:50.0 721-861:131.0 1-50:86.0 50-76:52.0 122-148:49.0 85-98:47.0	Aspcam1_FilteredModels1_proteins_2022-01-21.fasta
Aspcand1|116984	Aspergillus candidus CBS 102.13 v1.0	Ccc2	1826	2.62e-141	874	0.7554	359	0.4108	1	956	jgi|Aspcand1|116984|fgenesh1_pm.17_#_22	1	1081	426-653:585.0 827-876:151.0 367-417:134.0 298-356:124.0 205-282:108.0 876-932:107.0 7-47:95.0 924-956:55.0 84-101:52.0 48-69:51.0 743-861:130.0 1-50:86.0 50-76:52.0 122-148:49.0 85-98:47.0	Aspcand1_FilteredModels1_proteins_2022-01-21.fasta
Aspcanin1|236498	Aspergillus caninus CBS 128032 v1.0	Ccc2	1945	9.08e-150	900	0.7576	382	0.4244	1	956	jgi|Aspcanin1|236498|fgenesh1_kg.6_#_580_#_TRINITY_DN3303_c0_g2_i1	27	1115	426-651:594.0 827-876:151.0 298-361:146.0 367-417:143.0 192-282:124.0 887-932:108.0 1-47:78.0 84-98:60.0 53-74:58.0 924-956:51.0 122-148:48.0 743-861:147.0 6-47:87.0 84-98:58.0 50-69:47.0 707-738:45.0	Aspcanin1_GeneCatalog_proteins_20170408.aa
Aspcap1|89829	Aspergillus capensis CBS 138188 v1.0	Ccc2	1658	4.61e-163	773	0.6835	328	0.4243	6	956	jgi|Aspcap1|89829|fgenesh1_kg.20_#_65_#_TRINITY_DN5648_c0_g1_i1	56	1049	424-651:602.0 827-876:149.0 887-956:148.0 363-417:138.0 298-363:136.0 728-826:135.0 192-282:93.0 6-50:86.0 50-76:61.0 84-98:55.0 122-148:55.0	Aspcap1_GeneCatalog_proteins_20170323.aa
Aspcapp1|598377	Aspergillus caperatus DTO 337-E6 v1.0	Ccc2	1853	5.04e-145	884	0.7429	364	0.4118	1	956	jgi|Aspcapp1|598377|fgenesh1_kg.62_#_71_#_TRINITY_DN11295_c0_g1_i1	22	1109	424-648:582.0 827-876:152.0 367-417:138.0 298-356:125.0 192-282:118.0 876-932:111.0 6-47:93.0 84-98:55.0 924-956:52.0 122-148:51.0 48-72:49.0 743-857:134.0 1-52:76.0 84-98:60.0 122-148:57.0	Aspcapp1_GeneCatalog_proteins_20210211.aa
Aspca11822_1|2900	Aspergillus carbonarius ITEM 11822 v1.0	Ccc2	1881	9.82e-154	875	0.7341	370	0.4229	1	956	jgi|Aspca11822_1|2900|CE2899_24472	25	1111	424-651:601.0 876-956:156.0 827-876:152.0 369-417:135.0 298-360:131.0 192-287:130.0 6-47:88.0 84-98:58.0 50-69:53.0 122-148:51.0 738-861:138.0 1-47:75.0 84-98:60.0 52-69:53.0	Aspca11822_1_GeneCatalog_proteins_20210412.aa
Aspca12550_1|198227	Aspergillus carbonarius ITEM 12550 v1.0	Ccc2	1881	9.87e-154	875	0.7341	370	0.4229	1	956	jgi|Aspca12550_1|198227|CE198226_24024	25	1111	424-651:601.0 876-956:156.0 827-876:152.0 369-417:135.0 298-360:131.0 192-287:130.0 6-47:88.0 84-98:58.0 50-69:53.0 122-148:51.0 738-861:138.0 1-47:75.0 84-98:60.0 52-69:53.0	Aspca12550_1_GeneCatalog_proteins_20210414.aa
Aspca3|207058	Aspergillus carbonarius ITEM 5010 v3	Ccc2	1881	9.45e-154	875	0.7341	370	0.4229	1	956	jgi|Aspca3|207058|fgenesh_isotigs_kg.7_#_45_#_isotig08912	25	1111	424-651:601.0 876-956:156.0 827-876:152.0 369-417:135.0 298-360:131.0 192-287:130.0 6-47:88.0 84-98:58.0 50-69:53.0 122-148:51.0 738-861:138.0 1-47:75.0 84-98:60.0 52-69:53.0	Aspca3_filtered_proteins
Aspca4|1111387	Aspergillus carbonarius ITEM 5010 v4.0	Ccc2	1881	1.02e-153	875	0.7341	370	0.4229	1	956	jgi|Aspca4|1111387|fgenesh1_kg.7_#_553_#_isotig08912	25	1111	424-651:601.0 876-956:156.0 827-876:152.0 369-417:135.0 298-360:131.0 192-287:130.0 6-47:88.0 84-98:58.0 50-69:53.0 122-148:51.0 738-861:138.0 1-47:75.0 84-98:60.0 52-69:53.0	Aspca4_GeneCatalog_proteins_20210312.aa
Aspcar1|284748	Aspergillus carlsbadensis CBS 123894 v1.0	Ccc2	1864	8.77e-160	861	0.7272	359	0.417	1	956	jgi|Aspcar1|284748|fgenesh1_kg.34_#_95_#_TRINITY_DN3706_c0_g1_i1	23	1106	424-651:583.0 827-876:146.0 737-826:145.0 369-417:140.0 192-282:124.0 296-356:118.0 876-932:112.0 6-47:86.0 70-98:58.0 122-150:55.0 924-956:54.0 50-72:50.0 1-47:76.0 84-98:60.0 53-69:57.0	Aspcar1_GeneCatalog_proteins_20170323.aa
Aspcej1|144950	Aspergillus cejpii CBS 157.66 v1.0	Ccc2	1900	6.86e-151	888	0.7456	367	0.4133	1	956	jgi|Aspcej1|144950|fgenesh1_kg.27_#_32_#_TRINITY_DN10851_c0_g1_i1	23	1111	426-651:601.0 827-876:154.0 363-417:141.0 298-363:132.0 192-282:124.0 876-932:114.0 1-47:83.0 50-69:60.0 84-98:59.0 924-956:51.0 122-148:50.0 737-857:139.0 6-50:88.0 84-98:57.0 50-69:47.0	Aspcej1_GeneCatalog_proteins_20210330.aa
Aspcer1|147143	Aspergillus cervinus CBS 196.64 v1.0	Ccc2	1947	5.18e-157	917	0.7719	385	0.4198	1	956	jgi|Aspcer1|147143|fgenesh1_kg.193_#_26_#_TRINITY_DN6196_c0_g1_i1	26	1108	424-676:625.0 827-876:150.0 363-417:140.0 298-363:131.0 192-282:129.0 876-932:116.0 6-50:90.0 122-148:62.0 50-72:60.0 84-98:60.0 924-956:52.0 736-857:132.0 1-47:81.0 52-69:60.0 84-98:59.0	Aspcer1_GeneCatalog_proteins_20190828.aa
Aspchev1|160691	Aspergillus chevalieri CBS 522.65 v1.0	Ccc2	1930	3.76e-142	928	0.7798	374	0.403	1	956	jgi|Aspchev1|160691|fgenesh1_kg.7_#_266_#_TRINITY_DN3200_c1_g1_i1	22	1109	424-648:580.0 827-876:148.0 364-417:139.0 298-356:124.0 192-282:116.0 876-932:111.0 6-47:91.0 84-98:55.0 122-148:53.0 924-956:52.0 743-857:136.0 1-47:75.0 77-98:62.0 122-148:52.0 6-47:84.0 48-69:52.0	Aspchev1_GeneCatalog_proteins_20160413.aa
Aspchris1|454531	Aspergillus christenseniae CBS 411.64 v1.0	Ccc2	2014	5.63e-158	946	0.7963	399	0.4218	1	956	jgi|Aspchris1|454531|fgenesh1_kg.2_#_390_#_TRINITY_DN1153_c0_g2_i2	26	1108	424-676:626.0 827-876:150.0 363-417:140.0 298-363:127.0 192-282:120.0 876-932:119.0 5-50:91.0 50-72:72.0 122-148:65.0 84-98:60.0 924-956:52.0 736-857:140.0 1-47:81.0 83-98:61.0 52-69:59.0 122-148:51.0	Aspchris1_GeneCatalog_proteins_20210409.aa
Aspchr1|265664	Aspergillus chrysellus CBS 472.65 v1.0	Ccc2	1798	5.56e-157	833	0.6982	354	0.425	1	956	jgi|Aspchr1|265664|fgenesh1_kg.262_#_3_#_TRINITY_DN2142_c0_g1_i1	25	1112	424-651:576.0 827-876:150.0 363-417:146.0 738-826:130.0 298-360:125.0 192-282:119.0 876-932:112.0 6-50:89.0 50-76:59.0 84-98:56.0 924-956:53.0 1-47:71.0 84-98:59.0 52-69:53.0	Aspchr1_GeneCatalog_proteins_20170323.aa
Aspcib1|15262	Aspergillus cibarius DTO 197-D3 v1.0	Ccc2	1894	1.13e-143	923	0.7756	372	0.403	1	956	jgi|Aspcib1|15262|fgenesh1_pm.93_#_4	22	1109	410-648:572.0 827-876:152.0 367-417:138.0 191-282:125.0 298-356:124.0 876-932:112.0 1-44:73.0 78-98:62.0 124-148:56.0 924-956:53.0 46-76:49.0 743-857:139.0 6-47:89.0 84-98:55.0 122-148:49.0 48-69:46.0	Aspcib1_GeneCatalog_proteins_20210917.aa
Aspcla1|205873	Aspergillus clavatonanicus v1.0	Ccc2	1890	8.63e-150	883	0.7451	368	0.4168	1	956	jgi|Aspcla1|205873|fgenesh1_kg.10_#_174_#_TRINITY_DN7302_c1_g1_i1	23	1105	426-651:607.0 827-876:154.0 298-363:138.0 369-417:136.0 876-932:116.0 192-282:115.0 6-50:92.0 84-98:58.0 122-148:49.0 50-72:48.0 925-956:48.0 738-857:132.0 1-47:79.0 50-69:59.0 84-98:59.0	Aspcla1_GeneCatalog_proteins_20160910.aa
Aspcl1|5162	Aspergillus clavatus NRRL 1 from AspGD	Ccc2	2045	1.11e-151	975	0.82	397	0.4072	1	956	jgi|Aspcl1|5162|7000001156855986	23	1109	426-651:607.0 827-876:154.0 363-417:140.0 298-363:135.0 192-282:115.0 876-932:111.0 1-47:78.0 50-88:75.0 84-98:59.0 924-956:53.0 122-148:48.0 738-857:136.0 6-50:92.0 84-98:58.0 50-69:48.0 6-50:93.0 50-73:43.0	Aspcl1_GeneCatalog_proteins_20120815.aa
Aspcle1|127618	Aspergillus cleistominutus CBS 200.75 v1.0	Ccc2	1960	2.6e-139	918	0.776	379	0.4129	1	956	jgi|Aspcle1|127618|fgenesh1_kg.161_#_4_#_TRINITY_DN7978_c0_g1_i1	23	1105	424-651:565.0 827-876:151.0 369-417:136.0 296-356:118.0 876-932:110.0 192-282:102.0 6-47:86.0 84-98:58.0 924-956:54.0 50-72:52.0 136-150:52.0 743-857:145.0 1-47:77.0 84-98:60.0 55-69:57.0 6-50:89.0 55-71:48.0	Aspcle1_GeneCatalog_proteins_20181121.aa
Aspcon1|940215	Aspergillus conjunctus CBS 476.65 v1.0	Ccc2	1804	2.29e-159	857	0.7331	357	0.4166	1	956	jgi|Aspcon1|940215|fgenesh1_kg.8_#_233_#_TRINITY_DN1596_c0_g4_i1	1	1087	424-648:586.0 832-876:145.0 369-417:135.0 740-825:133.0 290-356:128.0 188-282:127.0 876-932:110.0 6-47:90.0 50-72:56.0 84-98:55.0 924-956:53.0 122-155:49.0 1-47:74.0 60-98:63.0	Aspcon1_GeneCatalog_proteins_20210202.aa
Aspcorea1|110959	Aspergillus coreanus CBS 117059 v1.0	Ccc2	1889	2.48e-149	888	0.7475	368	0.4144	1	956	jgi|Aspcorea1|110959|CE110958_2874	23	1107	426-648:593.0 827-876:154.0 367-417:138.0 192-282:124.0 298-356:121.0 876-932:116.0 1-47:83.0 67-98:64.0 50-69:57.0 924-956:55.0 122-148:53.0 743-857:134.0 6-50:91.0 84-98:58.0 50-72:48.0	Aspcorea1_GeneCatalog_proteins_20170408.aa
Aspcor1|54326	Aspergillus coremiiformis CBS 553.77 v1.0	Ccc2	1793	8.56e-156	810	0.6864	344	0.4247	1	956	jgi|Aspcor1|54326|CE54325_4715	18	1101	426-651:597.0 832-876:147.0 364-417:134.0 740-825:133.0 298-356:127.0 876-932:109.0 192-282:107.0 6-47:91.0 84-98:57.0 50-69:52.0 924-956:51.0 1-50:81.0 84-98:59.0 53-69:48.0	Aspcor1_GeneCatalog_proteins_20160916.aa
Aspcorr1|8906	Aspergillus corrugatus CBS 191.77 v1.0	Ccc2	1964	3.56e-139	931	0.787	382	0.4103	1	956	jgi|Aspcorr1|8906|e_gw1.1.23.1	23	1105	424-651:567.0 743-857:151.0 369-417:136.0 296-356:118.0 876-932:110.0 192-282:101.0 1-47:77.0 71-98:61.0 55-69:57.0 924-956:54.0 136-150:51.0 827-876:151.0 6-47:86.0 84-98:57.0 50-72:49.0 6-50:92.0 55-71:46.0	Aspcorr1_GeneCatalog_proteins_20210526.aa
Aspcos1|207800	Aspergillus costaricaensis CBS 115574 v1.0	Ccc2	1957	9.35e-156	896	0.751	380	0.4241	1	956	jgi|Aspcos1|207800|fgenesh1_kg.7_#_55_#_Locus3198v1rpkm3.01	25	1109	426-651:604.0 876-956:158.0 827-876:152.0 192-287:139.0 369-417:135.0 298-356:132.0 6-47:87.0 50-69:57.0 84-98:57.0 122-148:49.0 738-861:139.0 1-47:75.0 52-69:63.0 84-98:60.0 122-148:50.0	Aspcos1_GeneCatalog_proteins_20141208.aa
Aspcost1|76143	Aspergillus costiformis CBS 101749 v1.0	Ccc2	1846	5.79e-144	879	0.7387	363	0.413	1	956	jgi|Aspcost1|76143|CE76142_3435	22	1109	424-648:578.0 827-876:153.0 367-417:138.0 298-356:124.0 192-282:118.0 876-932:111.0 6-47:91.0 84-98:55.0 924-956:52.0 48-72:49.0 122-148:49.0 743-857:136.0 1-47:75.0 84-98:60.0 122-148:57.0	Aspcost1_GeneCatalog_proteins_20190828.aa
Aspcreb1|18172	Aspergillus creber IBT 32277 v1.0	Ccc2	1649	8.8e-157	770	0.652	325	0.4221	6	956	jgi|Aspcreb1|18172|CE18171_3709	117	1101	426-651:584.0 827-876:146.0 743-826:138.0 369-417:135.0 296-360:118.0 192-282:117.0 876-932:115.0 6-47:83.0 84-98:58.0 50-78:56.0 924-956:54.0 122-150:45.0	Aspcreb1_GeneCatalog_proteins_20191031.aa
Aspcre1|250051	Aspergillus cretensis CBS 112802 v1.0	Ccc2	1840	7.35e-157	846	0.7091	359	0.4243	1	956	jgi|Aspcre1|250051|fgenesh1_kg.96_#_138_#_TRINITY_DN1905_c0_g1_i1	25	1112	424-651:569.0 832-876:147.0 369-417:140.0 738-826:137.0 298-360:127.0 192-282:116.0 876-932:113.0 6-47:98.0 50-76:59.0 84-98:56.0 924-956:52.0 1-47:71.0 84-98:59.0 52-69:53.0 122-148:43.0	Aspcre1_GeneCatalog_proteins_20190322.aa
Aspcri1|315	Aspergillus cristatus GZAAS20.1005	Ccc2	1988	1.34e-144	946	0.795	386	0.408	1	956	jgi|Aspcri1|315|SI65_00316T0	22	1109	424-648:579.0 827-876:152.0 364-417:139.0 298-356:124.0 192-282:118.0 876-932:111.0 6-47:91.0 84-98:55.0 122-148:53.0 924-956:52.0 48-72:49.0 743-857:136.0 1-47:76.0 84-98:60.0 122-148:57.0 6-47:84.0 48-69:52.0	Aspcri1_GeneCatalog_proteins_20170529.aa
Aspcro1_1|156769	Aspergillus croceus CBS 134396 v1.0	Ccc2	1987	8.46e-142	963	0.8189	391	0.406	1	956	jgi|Aspcro1_1|156769|fgenesh1_kg.1_#_1834_#_TRINITY_DN12586_c0_g1_i1	23	1096	424-651:578.0 827-876:151.0 367-417:138.0 296-356:118.0 876-932:109.0 192-282:106.0 1-47:77.0 55-69:57.0 84-98:57.0 122-155:57.0 924-956:54.0 737-857:150.0 6-47:77.0 84-98:57.0 48-78:56.0 6-50:90.0 50-76:55.0	Aspcro1_1_GeneCatalog_proteins_20210513.aa
Aspcru1|387159	Aspergillus crustosus CBS 478.65 v1.0	Ccc2	1871	2.94e-145	888	0.7513	366	0.4122	1	956	jgi|Aspcru1|387159|fgenesh1_pm.17_#_80	23	1106	426-651:570.0 827-876:152.0 367-417:138.0 287-356:125.0 192-282:124.0 876-932:113.0 1-47:75.0 50-69:61.0 84-98:60.0 924-956:58.0 122-150:52.0 739-857:148.0 6-47:85.0 50-72:55.0 84-98:55.0	Aspcru1_GeneCatalog_proteins_20170323.aa
Aspcu1|431172	Aspergillus cumulatus DTO 311-F5 v1.0	Ccc2	1851	2.54e-158	852	0.7166	356	0.4178	1	956	jgi|Aspcu1|431172|gm1.8246_g	22	1108	410-648:584.0 832-876:146.0 743-825:144.0 367-417:138.0 298-356:124.0 191-282:122.0 876-932:112.0 6-47:94.0 84-98:55.0 924-956:53.0 122-148:52.0 1-47:75.0 84-98:60.0 122-148:48.0 50-69:44.0	Aspcu1_GeneCatalog_proteins_20190828.aa
Aspdef1|91428	Aspergillus deflectus CBS 109.55 v1.0	Ccc2	1831	3.41e-156	863	0.727	359	0.416	1	956	jgi|Aspdef1|91428|MIX12902_150_99	23	1106	424-651:571.0 827-876:146.0 369-417:140.0 188-282:127.0 743-826:126.0 287-356:124.0 876-932:114.0 6-47:81.0 74-98:60.0 924-956:54.0 50-72:52.0 124-150:49.0 1-47:74.0 84-98:57.0 52-69:56.0	Aspdef1_GeneCatalog_proteins_20210414.aa
Aspden1|292787	Aspergillus dentatus CBS 114.63 v1.0	Ccc2	1964	3.85e-140	915	0.7735	380	0.4153	1	956	jgi|Aspden1|292787|fgenesh1_kg.52_#_122_#_TRINITY_DN669_c0_g2_i1	23	1105	424-648:570.0 827-876:151.0 369-417:136.0 296-356:118.0 876-932:110.0 192-282:106.0 6-47:84.0 84-98:57.0 924-956:54.0 50-72:53.0 136-150:51.0 743-857:148.0 1-47:77.0 55-69:57.0 84-98:57.0 6-50:88.0 55-71:47.0	Aspden1_GeneCatalog_proteins_20190524.aa
Aspdese1|132592	Aspergillus desertorum CBS 653.73 v1.0	Ccc2	1978	2.16e-141	958	0.8091	386	0.4029	1	956	jgi|Aspdese1|132592|fgenesh1_kg.19_#_341_#_TRINITY_DN467_c0_g1_i1	23	1106	424-651:564.0 827-876:154.0 367-417:139.0 192-282:116.0 296-356:116.0 876-932:110.0 1-47:79.0 50-69:60.0 84-98:58.0 924-956:54.0 122-155:49.0 735-857:147.0 6-47:82.0 84-98:57.0 50-70:52.0 6-48:87.0 50-76:54.0	Aspdese1_GeneCatalog_proteins_20160412.aa
Aspdim1|453596	Aspergillus dimorphicus CBS 649.79 v1.0	Ccc2	1892	6.64e-166	840	0.7059	365	0.4345	1	956	jgi|Aspdim1|453596|fgenesh1_kg.5_#_1661_#_TRINITY_DN2096_c0_g2_i1	19	1110	424-651:612.0 832-876:150.0 369-417:135.0 743-825:133.0 298-365:130.0 876-932:117.0 192-277:116.0 6-50:92.0 50-73:64.0 122-148:60.0 924-956:56.0 84-98:51.0 1-47:72.0 84-98:60.0 52-69:44.0	Aspdim1_GeneCatalog_proteins_20210412.aa
Aspdro1|4474	Aspergillus dromiae CBS 140633 v1.0	Ccc2	1908	4.18e-154	921	0.7779	364	0.3952	1	956	jgi|Aspdro1|4474|CE4473_2446	23	1104	426-651:573.0 827-876:150.0 739-826:140.0 367-417:138.0 876-932:114.0 192-282:109.0 296-356:109.0 1-47:78.0 84-98:60.0 122-150:54.0 924-956:54.0 53-69:50.0 6-47:82.0 57-98:60.0 6-50:87.0 50-76:50.0	Aspdro1_GeneCatalog_proteins_20191031.aa
Aspdur1|227281	Aspergillus duricaulis CBS 481.65 v1.0	Ccc2	1910	2.03e-150	882	0.7412	370	0.4195	1	956	jgi|Aspdur1|227281|fgenesh1_kg.10_#_563_#_TRINITY_DN4592_c1_g1_i1	23	1109	426-651:592.0 827-876:154.0 363-417:137.0 298-360:130.0 192-282:121.0 876-932:114.0 1-47:83.0 50-69:67.0 84-98:63.0 122-148:53.0 924-956:52.0 743-857:137.0 6-50:98.0 84-98:58.0 50-72:51.0	Aspdur1_GeneCatalog_proteins_20170324.aa
Aspegy1|26815	Aspergillus egyptiacus CBS 656.73 v1.0	Ccc2	2033	1.04e-157	943	0.7965	390	0.4136	1	956	jgi|Aspegy1|26815|CE26814_5141	22	1104	426-651:575.0 827-876:153.0 743-826:139.0 367-417:138.0 290-356:122.0 876-932:112.0 192-282:111.0 6-47:85.0 50-72:58.0 84-98:57.0 924-956:54.0 122-150:51.0 1-47:77.0 84-98:60.0 53-69:57.0 122-148:45.0 6-50:88.0 48-71:51.0	Aspegy1_GeneCatalog_proteins_20170324.aa
Aspele1|381896	Aspergillus elegans CBS 116.39 v1.0	Ccc2	1807	4.81e-158	833	0.6982	358	0.4298	1	956	jgi|Aspele1|381896|fgenesh1_pm.158_#_3	25	1112	424-651:569.0 363-417:154.0 832-876:147.0 738-826:140.0 298-356:125.0 192-282:118.0 876-932:111.0 6-47:92.0 50-76:59.0 84-98:56.0 924-956:52.0 1-47:71.0 84-98:59.0 52-81:54.0	Aspele1_GeneCatalog_proteins_20160516.aa
Aspell1|401362	Aspergillus ellipticus CBS 707.79 v1.0	Ccc2	1830	3.32e-152	850	0.7137	361	0.4247	1	956	jgi|Aspell1|401362|fgenesh1_kg.148_#_34_#_Locus7794v1rpkm9.44	24	1110	424-651:610.0 876-956:154.0 832-876:148.0 298-363:135.0 369-417:135.0 192-282:125.0 5-52:91.0 84-98:55.0 50-72:54.0 738-861:134.0 1-47:73.0 83-98:62.0 53-69:54.0	Aspell1_GeneCatalog_proteins_20140716.aa
Aspend1|159991	Aspergillus endophyticus DTO 354-I2 v1.0	Ccc2	1850	3.7e-145	906	0.7613	365	0.4029	1	956	jgi|Aspend1|159991|fgenesh1_kg.64_#_117_#_TRINITY_DN312_c1_g1_i1	22	1109	410-648:577.0 827-876:152.0 367-417:138.0 287-356:125.0 191-282:119.0 876-932:112.0 6-48:94.0 84-98:55.0 122-148:53.0 924-956:53.0 48-72:49.0 743-857:139.0 1-47:75.0 84-98:60.0 122-148:49.0	Aspend1_GeneCatalog_proteins_20210201.aa
Aspeuc1|240326	Aspergillus eucalypticola CBS 122712 v1.0	Ccc2	1958	2.66e-156	899	0.7529	380	0.4227	1	956	jgi|Aspeuc1|240326|CE240325_18738	25	1109	426-651:605.0 876-956:158.0 827-876:152.0 192-287:139.0 369-417:135.0 298-356:132.0 6-47:87.0 50-72:60.0 84-98:57.0 122-148:49.0 738-861:137.0 1-47:74.0 52-69:63.0 84-98:60.0 122-148:50.0	Aspeuc1_GeneCatalog_proteins_20140626.aa
Aspfalc1|76471	Aspergillus falconensis CBS 271.91 v1.0	Ccc2	2004	2.65e-144	958	0.8098	393	0.4102	1	956	jgi|Aspfalc1|76471|CE76470_5005	23	1105	424-651:572.0 827-876:152.0 367-417:139.0 191-282:122.0 296-356:114.0 876-932:108.0 6-47:89.0 122-155:59.0 84-98:57.0 50-72:55.0 924-956:54.0 737-857:145.0 1-47:76.0 84-98:60.0 53-69:59.0 6-50:87.0 50-76:56.0	Aspfalc1_GeneCatalog_proteins_20160412.aa
Aspfer1|174748	Aspergillus ferenczii CBS 121594 v1.0	Ccc2	1907	5.57e-151	882	0.7412	373	0.4229	1	956	jgi|Aspfer1|174748|fgenesh1_kg.11_#_1_#_TRINITY_DN9090_c0_g1_i1	23	1109	426-651:596.0 827-876:154.0 363-417:140.0 298-360:130.0 192-282:121.0 876-932:115.0 1-47:81.0 50-69:67.0 84-98:60.0 122-148:54.0 924-956:52.0 743-857:131.0 6-50:98.0 84-98:60.0 50-72:48.0	Aspfer1_GeneCatalog_proteins_20170324.aa
Aspfij1|213504	Aspergillus fijiensis CBS 313.89 v1.0	Ccc2	1895	1.31e-155	881	0.7348	369	0.4188	1	956	jgi|Aspfij1|213504|CE213503_11143	25	1117	424-651:609.0 876-956:156.0 827-876:152.0 298-360:137.0 369-417:135.0 189-287:133.0 6-50:89.0 50-72:57.0 84-98:54.0 122-148:47.0 736-857:140.0 1-47:78.0 84-98:60.0 53-69:48.0	Aspfij1_GeneCatalog_proteins_20141130.aa
Aspfili1|160364	Aspergillus filifera CBS 114510 v1.0	Ccc2	1880	9.06e-139	922	0.7794	366	0.397	1	956	jgi|Aspfili1|160364|fgenesh1_kg.49_#_85_#_TRINITY_DN9378_c0_g1_i1	23	1104	426-651:577.0 827-876:153.0 367-417:138.0 296-356:116.0 876-932:114.0 192-282:106.0 6-47:83.0 57-98:67.0 924-956:54.0 737-857:148.0 1-47:79.0 84-98:60.0 53-69:50.0 6-47:85.0 50-76:50.0	Aspfili1_GeneCatalog_proteins_20160412.aa
Aspfla1|173410	Aspergillus flavipes CBS 22552 v1.0	Ccc2	1849	8.02e-149	894	0.7525	370	0.4139	1	956	jgi|Aspfla1|173410|CE173409_3764	21	1106	424-651:605.0 827-876:153.0 887-956:148.0 363-417:138.0 298-356:131.0 192-282:94.0 6-50:86.0 84-98:55.0 122-148:55.0 50-76:54.0 722-857:142.0 1-47:70.0 48-76:59.0 84-98:59.0	Aspfla1_GeneCatalog_proteins_20170408.aa
Aspfl1|37112	Aspergillus flavus NRRL3357	Ccc2	1864	4.03e-158	853	0.7229	360	0.422	1	956	jgi|Aspfl1|37112|7000001155826696	18	1101	426-651:599.0 832-876:147.0 367-417:138.0 733-825:136.0 286-356:133.0 192-277:111.0 876-932:107.0 6-47:90.0 84-98:57.0 50-69:54.0 924-956:51.0 1-50:80.0 48-69:59.0 84-98:59.0 122-148:43.0	Aspfl1_GeneCatalog_proteins_20121018.aa
Aspfl2_3|11130	Aspergillus flavus NRRL3357 v1.0	Ccc2	1864	4.45e-158	853	0.7229	360	0.422	1	956	jgi|Aspfl2_3|11130|Aspflav1.AFLA_051390-t26_1	18	1101	426-651:599.0 832-876:147.0 367-417:138.0 733-825:136.0 286-356:133.0 192-277:111.0 876-932:107.0 6-47:90.0 84-98:57.0 50-69:54.0 924-956:51.0 1-50:80.0 48-69:59.0 84-98:59.0 122-148:43.0	Aspfl2_3_GeneCatalog_proteins_20200207.aa
Aspflo1|59377	Aspergillus floccosus CBS 116.37 v1.0	Ccc2	1929	3.32e-167	893	0.7549	382	0.4278	1	956	jgi|Aspflo1|59377|CE59376_658	23	1102	426-651:606.0 831-876:149.0 887-956:147.0 290-365:138.0 369-417:135.0 727-825:135.0 178-282:120.0 6-50:90.0 50-73:67.0 84-98:53.0 122-148:50.0 1-52:79.0 84-98:60.0 53-69:53.0 122-148:47.0	Aspflo1_GeneCatalog_proteins_20170325.aa
Aspfloc1|189873	Aspergillus flocculosus v1.0	Ccc2	1814	6.91e-159	827	0.6938	354	0.4281	1	956	jgi|Aspfloc1|189873|fgenesh1_kg.2_#_40_#_TRINITY_DN7153_c1_g1_i1	25	1111	424-648:575.0 363-417:154.0 832-876:147.0 738-826:137.0 298-360:131.0 192-282:117.0 876-932:111.0 6-52:95.0 84-98:56.0 50-76:54.0 924-956:52.0 1-47:73.0 84-98:59.0 52-69:53.0	Aspfloc1_GeneCatalog_proteins_20160716.aa
Aspflor1|29979	Aspergillus floridensis DTO 198-A8 v1.0	Ccc2	1891	5.76e-155	878	0.7378	367	0.418	1	956	jgi|Aspflor1|29979|CE29978_2588	25	1108	424-651:608.0 876-956:156.0 827-876:152.0 298-360:137.0 369-417:135.0 192-287:127.0 6-50:89.0 50-72:57.0 84-98:54.0 122-148:49.0 736-857:141.0 1-47:78.0 84-98:60.0 53-69:48.0	Aspflor1_GeneCatalog_proteins_20191031.aa
Aspfove1|144494	Aspergillus foveolata CBS 279.81 v1.0	Ccc2	1968	5.45e-140	928	0.7844	383	0.4127	1	956	jgi|Aspfove1|144494|fgenesh1_kg.98_#_23_#_TRINITY_DN9468_c0_g1_i1	23	1105	424-648:568.0 827-876:151.0 369-417:136.0 296-356:119.0 876-932:110.0 192-282:102.0 1-47:77.0 71-98:64.0 55-69:57.0 924-956:54.0 136-150:51.0 743-857:147.0 6-47:87.0 84-98:57.0 50-72:53.0 6-50:88.0 55-71:47.0	Aspfove1_GeneCatalog_proteins_20160412.aa
Aspfre1|144020	Aspergillus frequens CBS 586.65 v1.0	Ccc2	1830	2.12e-160	855	0.7203	362	0.4234	1	956	jgi|Aspfre1|144020|fgenesh1_kg.77_#_30_#_TRINITY_DN3335_c0_g1_i1	21	1105	424-651:601.0 827-876:158.0 876-956:149.0 298-363:135.0 369-417:135.0 736-825:134.0 6-50:87.0 192-277:76.0 122-148:56.0 84-98:55.0 50-76:54.0 1-47:70.0 48-76:61.0 84-98:59.0	Aspfre1_GeneCatalog_proteins_20170405.aa
Aspfru1|149192	Aspergillus fructiculosus v1.0	Ccc2	2000	9.15e-144	958	0.8098	392	0.4092	1	956	jgi|Aspfru1|149192|CE149191_4652	23	1105	424-651:572.0 827-876:152.0 367-417:139.0 191-282:118.0 296-356:114.0 876-932:108.0 6-47:89.0 122-155:59.0 84-98:57.0 50-72:55.0 924-956:54.0 737-857:145.0 1-47:76.0 84-98:60.0 53-69:59.0 6-50:87.0 50-76:56.0	Aspfru1_GeneCatalog_proteins_20160309.aa
Aspfumig1|106709	Aspergillus fumigatiaffinis CBS 117186 v1.0	Ccc2	1879	3.81e-146	849	0.7146	363	0.4276	1	937	jgi|Aspfumig1|106709|CE106708_2128	23	1088	426-648:595.0 827-876:154.0 367-417:134.0 298-356:125.0 192-282:122.0 876-932:115.0 1-47:83.0 84-98:60.0 50-69:57.0 122-148:54.0 743-857:131.0 6-47:94.0 84-98:58.0 924-937:49.0 50-72:48.0	Aspfumig1_GeneCatalog_proteins_20170324.aa
Aspfu_A1163_1|105925	Aspergillus fumigatus A1163	Ccc2	1890	2.33e-149	874	0.7363	370	0.4233	1	956	jgi|Aspfu_A1163_1|105925|CADAFUBT00006903m.01	23	1107	424-649:595.0 827-876:154.0 367-417:144.0 298-356:125.0 192-282:115.0 876-932:115.0 1-47:83.0 84-98:60.0 50-69:59.0 122-148:56.0 924-956:52.0 743-857:130.0 6-50:96.0 84-98:58.0 50-72:48.0	Aspfu_A1163_1_GeneCatalog_proteins_20140107.aa
Aspfu1|5694	Aspergillus fumigatus Af293 from AspGD	Ccc2	1896	3.61e-150	891	0.7506	373	0.4186	1	956	jgi|Aspfu1|5694|Afu4g12620_mRNA	23	1107	424-649:598.0 827-876:154.0 367-417:144.0 298-356:125.0 192-282:115.0 876-932:115.0 1-47:83.0 67-98:63.0 50-69:59.0 122-148:56.0 924-956:52.0 743-857:130.0 6-50:96.0 84-98:58.0 50-72:48.0	Aspfu1_GeneCatalog_proteins_20120808.aa
Aspfumis1|161997	Aspergillus fumisynnematus IBT 28474 v1.0	Ccc2	1891	1.9e-149	871	0.7332	370	0.4248	1	956	jgi|Aspfumis1|161997|CE161996_2093	23	1107	426-648:593.0 827-876:154.0 367-417:147.0 298-356:125.0 192-282:119.0 876-932:115.0 1-47:83.0 84-98:60.0 50-69:57.0 122-148:54.0 924-956:52.0 743-857:132.0 6-50:96.0 84-98:58.0 50-72:46.0	Aspfumis1_GeneCatalog_proteins_20170324.aa
Aspfuni1|182800	Aspergillus funiculosus CBS 116.56 v1.0	Ccc2	2004	6.47e-160	918	0.7701	384	0.4183	6	956	jgi|Aspfuni1|182800|fgenesh1_kg.7_#_252_#_TRINITY_DN8664_c0_g1_i1	28	1107	424-651:587.0 827-876:153.0 369-417:135.0 743-826:134.0 296-356:129.0 192-282:110.0 876-932:108.0 6-47:79.0 52-69:65.0 84-98:60.0 122-155:56.0 924-956:55.0 6-47:83.0 84-98:59.0 48-72:52.0 6-50:82.0 48-76:57.0	Aspfuni1_GeneCatalog_proteins_20160414.aa
Aspgal1|208904	Aspergillus galapagensis CBS 117522 v1.0	Ccc2	1914	9.63e-152	897	0.7525	376	0.4192	1	956	jgi|Aspgal1|208904|CE208903_6172	23	1109	426-651:598.0 827-876:154.0 363-417:140.0 298-360:130.0 192-282:123.0 876-932:115.0 1-47:83.0 50-69:64.0 69-98:64.0 122-148:53.0 924-956:52.0 743-857:130.0 6-50:99.0 84-98:58.0 50-72:51.0	Aspgal1_GeneCatalog_proteins_20170613.aa
Aspger1|208745	Aspergillus germanicus CBS 123887 v1.0	Ccc2	2009	1.01e-160	913	0.7711	385	0.4217	1	956	jgi|Aspger1|208745|fgenesh1_kg.63_#_140_#_TRINITY_DN4203_c0_g1_i1	20	1103	424-651:583.0 737-826:154.0 827-876:146.0 369-417:135.0 296-356:122.0 192-282:121.0 876-932:112.0 1-47:78.0 84-98:60.0 122-150:57.0 53-69:56.0 924-956:54.0 6-47:86.0 84-98:57.0 50-72:50.0 6-47:83.0 48-71:55.0	Aspger1_GeneCatalog_proteins_20170324.aa
Aspgig1|141772	Aspergillus giganteus CBS 515.65 v1.0	Ccc2	1876	1.36e-160	873	0.7361	364	0.417	1	956	jgi|Aspgig1|141772|CE141771_3397	23	1106	426-651:600.0 827-876:150.0 363-417:137.0 298-363:130.0 738-826:127.0 192-282:119.0 876-932:116.0 1-47:78.0 50-82:64.0 84-98:59.0 122-148:48.0 925-956:48.0 6-50:92.0 84-98:58.0 50-74:50.0	Aspgig1_GeneCatalog_proteins_20190524.aa
Aspgl1|130973	Aspergillus glaucus v1.0	Ccc2	1866	1.08e-145	911	0.7668	370	0.4061	1	956	jgi|Aspgl1|130973|e_gw1.16.480.1	20	1107	410-648:578.0 827-876:152.0 367-417:138.0 191-282:124.0 298-356:124.0 876-932:112.0 6-47:93.0 84-98:55.0 122-148:53.0 924-956:53.0 48-72:49.0 743-857:138.0 1-47:75.0 78-98:62.0 122-159:60.0	Aspgl1_GeneCatalog_proteins_20121005.aa
Aspgra1|317138	Aspergillus granulosus CBS 588.65 v1.0	Ccc2	2005	1.19e-145	954	0.8098	391	0.4099	1	956	jgi|Aspgra1|317138|CE317137_7380	23	1104	424-651:585.0 827-876:151.0 369-417:135.0 188-282:125.0 296-356:122.0 876-932:112.0 6-47:86.0 84-98:57.0 122-155:54.0 924-956:54.0 48-69:50.0 739-857:147.0 1-47:75.0 84-98:60.0 53-69:56.0 6-50:83.0 48-72:53.0	Aspgra1_GeneCatalog_proteins_20170405.aa
Asphai1|350420	Aspergillus haitiensis CBS 468.91 v1.0	Ccc2	1903	5.9e-149	881	0.7608	372	0.4222	1	956	jgi|Asphai1|350420|gm1.2303_g	1	1079	424-651:577.0 876-956:158.0 827-876:156.0 743-826:131.0 192-282:124.0 290-356:120.0 6-50:90.0 84-98:60.0 50-72:57.0 137-153:46.0 367-435:140.0 1-52:79.0 53-69:59.0 84-98:59.0 122-148:47.0	Asphai1_GeneCatalog_proteins_20190524.aa
Asphet1|362617	Aspergillus heteromorphus CBS 117.55 v1.0	Ccc2	1871	1.74e-153	882	0.7356	365	0.4138	1	956	jgi|Asphet1|362617|fgenesh1_kg.14_#_193_#_Locus4373v1rpkm25.09	30	1116	424-651:607.0 876-956:155.0 832-876:148.0 369-417:135.0 287-355:130.0 192-287:124.0 6-50:91.0 50-72:58.0 84-98:57.0 122-148:48.0 738-861:130.0 1-47:75.0 84-98:60.0 52-69:53.0	Asphet1_GeneCatalog_proteins_20140624.aa
Asphethal1|88914	Aspergillus heterothallicus CBS 489.65 v1.0	Ccc2	1983	5.42e-158	932	0.7858	385	0.4131	1	956	jgi|Asphethal1|88914|CE88913_3291	20	1105	424-651:583.0 827-876:147.0 737-826:141.0 369-417:135.0 192-282:123.0 298-356:120.0 876-932:112.0 1-47:78.0 75-98:59.0 52-75:58.0 924-956:54.0 122-150:48.0 6-47:82.0 84-98:54.0 48-72:52.0 6-50:85.0 48-71:52.0	Asphethal1_GeneCatalog_proteins_20170404.aa
Asphey1|24218	Aspergillus heyangensis CBS 101751 v1.0	Ccc2	1671	7.41e-160	770	0.6514	319	0.4143	1	956	jgi|Asphey1|24218|gm1.2291_g	23	1106	426-651:582.0 827-876:150.0 737-826:146.0 367-417:138.0 296-356:122.0 192-282:121.0 876-932:113.0 1-47:77.0 50-69:59.0 924-956:58.0 84-98:57.0 122-150:48.0	Asphey1_GeneCatalog_proteins_20210404.aa
Asphir1|146137	Aspergillus hiratsukae CBS 294.93 v1.0	Ccc2	1897	9.82e-150	895	0.7521	374	0.4179	1	956	jgi|Asphir1|146137|fgenesh1_kg.26_#_46_#_TRINITY_DN2458_c0_g1_i1	23	1109	426-651:592.0 827-876:154.0 367-417:138.0 298-360:126.0 192-282:123.0 876-932:115.0 1-47:83.0 69-98:64.0 50-69:60.0 122-148:54.0 924-956:52.0 743-857:133.0 6-52:102.0 84-98:55.0 50-72:46.0	Asphir1_GeneCatalog_proteins_20170405.aa
Asphom1|401871	Aspergillus homomorphus CBS 101889 v1.0	Ccc2	1903	3.36e-155	882	0.7571	370	0.4195	1	956	jgi|Asphom1|401871|fgenesh1_kg.1_#_43_#_Locus2133v1rpkm49.96	1	1084	424-651:599.0 876-956:161.0 827-876:152.0 363-417:137.0 298-356:131.0 192-287:129.0 6-50:90.0 50-72:59.0 84-98:57.0 122-148:50.0 737-857:141.0 1-47:79.0 84-98:60.0 50-69:58.0	Asphom1_GeneCatalog_proteins_20140716.aa
Asphor1|126836	Aspergillus hortai IBT 26384 v1.0	Ccc2	2080	7.74e-169	976	0.8243	412	0.4221	1	956	jgi|Asphor1|126836|fgenesh1_kg.21_#_327_#_TRINITY_DN1101_c0_g1_i1	23	1103	426-651:608.0 831-876:149.0 887-956:148.0 290-365:138.0 734-825:138.0 369-417:135.0 179-282:124.0 6-50:88.0 50-72:66.0 84-98:57.0 122-148:51.0 1-47:78.0 50-81:58.0 84-98:57.0 122-148:48.0 6-50:89.0 50-86:48.0	Asphor1_GeneCatalog_proteins_20210201.aa
Aspibe1|425035	Aspergillus ibericus CBS 121593 v1.0	Ccc2	1887	1.08e-154	882	0.7399	374	0.424	1	956	jgi|Aspibe1|425035|fgenesh1_kg.19_#_83_#_Locus2732v1rpkm51.59	25	1111	424-651:596.0 876-956:156.0 827-876:152.0 365-417:136.0 298-360:135.0 192-287:134.0 6-47:89.0 84-98:58.0 50-72:56.0 122-148:50.0 738-861:137.0 1-47:75.0 84-98:60.0 52-69:53.0	Aspibe1_GeneCatalog_proteins_20141129.aa
Aspign1|102966	Aspergillus igneus CBS 466.65 v1.0	Ccc2	1886	1.31e-148	899	0.7555	372	0.4138	1	956	jgi|Aspign1|102966|CE102965_3589	23	1109	426-651:599.0 827-876:154.0 363-417:139.0 298-360:126.0 192-282:119.0 876-932:115.0 6-50:99.0 84-98:58.0 924-956:49.0 50-72:48.0 122-148:47.0 743-857:133.0 1-47:81.0 67-98:62.0 50-69:57.0	Aspign1_GeneCatalog_proteins_20170405.aa
Aspiiz1|271924	Aspergillus iizukae CBS 541.69 v1.0	Ccc2	1847	5.19e-163	864	0.7322	365	0.4225	1	956	jgi|Aspiiz1|271924|CE271923_5378	13	1098	424-651:603.0 827-876:149.0 887-956:148.0 363-417:138.0 298-363:136.0 728-826:135.0 192-282:93.0 6-50:86.0 50-76:61.0 84-98:55.0 122-148:55.0 1-47:70.0 48-76:59.0 84-98:59.0	Aspiiz1_GeneCatalog_proteins_20170324.aa
Aspimp1|183998	Aspergillus implicatus CBS 484.95 v1.0	Ccc2	1659	6.65e-163	759	0.6367	327	0.4308	1	956	jgi|Aspimp1|183998|fgenesh1_kg.25_#_175_#_TRINITY_DN2576_c0_g1_i1	23	1109	424-651:585.0 827-876:156.0 727-826:143.0 367-417:139.0 192-287:138.0 298-356:122.0 876-932:113.0 1-47:90.0 53-75:62.0 84-98:58.0 924-956:53.0	Aspimp1_GeneCatalog_proteins_20161018.aa
Aspind2_1|182894	Aspergillus indicus v2.0	Ccc2	1953	3.63e-139	939	0.7937	380	0.4047	1	956	jgi|Aspind2_1|182894|fgenesh1_kg.113_#_51_#_TRINITY_DN5071_c0_g2_i1	23	1105	424-651:563.0 827-876:151.0 367-417:139.0 296-356:116.0 876-932:108.0 192-282:104.0 6-47:86.0 84-98:57.0 924-956:54.0 50-72:53.0 122-150:52.0 743-857:141.0 1-47:77.0 84-98:60.0 50-69:56.0 6-47:87.0 52-71:49.0	Aspind2_1_GeneCatalog_proteins_20160309.aa
Aspind1|213153	Aspergillus indologenus CBS 114.80 v1.0	Ccc2	1907	7.3e-157	891	0.7487	375	0.4209	1	956	jgi|Aspind1|213153|CE213152_1628	25	1108	424-651:609.0 876-956:157.0 827-876:152.0 363-417:137.0 298-360:136.0 192-287:130.0 6-50:89.0 50-72:57.0 122-148:57.0 84-98:54.0 729-857:145.0 1-47:76.0 84-98:60.0 53-69:48.0	Aspind1_GeneCatalog_proteins_20140718.aa
Aspinso1|140605	Aspergillus insolitus CBS 384.61 v1.0	Ccc2	1873	6.04e-162	836	0.6978	358	0.4282	1	956	jgi|Aspinso1|140605|fgenesh1_kg.5_#_210_#_TRINITY_DN1676_c0_g2_i1	25	1119	426-648:584.0 827-876:147.0 369-417:141.0 743-825:140.0 298-360:136.0 192-282:116.0 876-932:111.0 6-50:93.0 84-98:60.0 122-148:57.0 924-956:56.0 50-69:45.0 1-47:74.0 84-98:60.0 52-69:53.0	Aspinso1_GeneCatalog_proteins_20160413.aa
Aspins1|268826	Aspergillus insuetus CBS 107.25 v1.0	Ccc2	2002	6.76e-160	913	0.7711	380	0.4162	1	956	jgi|Aspins1|268826|fgenesh1_kg.8_#_292_#_TRINITY_DN7785_c0_g1_i1	20	1103	424-651:576.0 737-826:153.0 827-876:146.0 369-417:136.0 192-282:123.0 296-356:121.0 876-932:114.0 1-47:78.0 84-98:60.0 53-69:56.0 924-956:55.0 122-150:54.0 6-47:86.0 84-98:57.0 50-72:49.0 6-47:86.0 48-71:52.0	Aspins1_GeneCatalog_proteins_20170324.aa
Aspisr1|28900	Aspergillus israelensis CBS 140627 v1.0	Ccc2	1980	7.59e-143	949	0.8002	386	0.4067	1	956	jgi|Aspisr1|28900|gm1.7439_g	23	1106	424-651:581.0 827-876:151.0 369-417:135.0 296-356:118.0 876-932:111.0 192-282:106.0 6-47:87.0 48-74:60.0 84-98:57.0 924-956:54.0 122-150:50.0 737-857:133.0 1-47:79.0 84-98:60.0 53-69:57.0 6-50:93.0 50-71:48.0	Aspisr1_GeneCatalog_proteins_20210526.aa
Aspjap1|44978	Aspergillus japonicus CBS 114.51 v1.0	Ccc2	1918	3.91e-157	900	0.7563	378	0.42	1	956	jgi|Aspjap1|44978|CE44977_2621	25	1108	424-651:609.0 876-956:157.0 827-876:152.0 363-417:137.0 298-360:136.0 192-287:130.0 6-50:91.0 50-72:57.0 122-148:57.0 84-98:54.0 729-857:147.0 1-47:77.0 84-98:60.0 50-75:54.0	Aspjap1_GeneCatalog_proteins_20141201.aa
Aspkar1|188378	Aspergillus karnatakaensis CBS 102800 v1.0	Ccc2	1305	3.88e-121	597	0.7576	262	0.4389	296	956	jgi|Aspkar1|188378|fgenesh1_kg.23_#_83_#_TRINITY_DN5101_c0_g1_i1	18	712	426-651:576.0 737-857:149.0 369-417:136.0 296-356:127.0 876-932:115.0 924-956:54.0 827-876:148.0	Aspkar1_GeneCatalog_proteins_20170325.aa
Aspka1_1|11495	Aspergillus kawachii IFO 4308	Ccc2	1956	9.21e-156	901	0.7546	380	0.4218	1	956	jgi|Aspka1_1|11495|AKAW_00023	25	1109	424-651:603.0 876-956:160.0 827-876:152.0 192-287:136.0 369-417:135.0 298-356:132.0 6-47:87.0 50-72:59.0 84-98:57.0 122-148:49.0 738-861:137.0 1-47:75.0 52-69:63.0 84-98:60.0 122-148:51.0	Aspka1_1_ExternalModels_proteins_2022-01-21.fasta
Aspkev1|241983	Aspergillus keveii CBS 209.92 v1.0	Ccc2	1864	2.81e-160	849	0.714	362	0.4264	1	956	jgi|Aspkev1|241983|CE241982_2177	25	1108	424-651:584.0 737-826:154.0 827-876:146.0 369-417:135.0 296-356:122.0 192-282:119.0 876-932:112.0 1-47:76.0 83-98:62.0 53-69:56.0 122-150:55.0 924-956:54.0 5-47:90.0 50-72:50.0 84-98:49.0	Aspkev1_GeneCatalog_proteins_20170406.aa
Asplaci1|233734	Aspergillus laciniosus CBS 117721 v1.0	Ccc2	1898	1.76e-151	890	0.7492	371	0.4169	1	956	jgi|Asplaci1|233734|fgenesh1_kg.6_#_448_#_TRINITY_DN4010_c0_g2_i1	23	1107	426-648:593.0 827-876:154.0 365-417:142.0 192-282:126.0 298-356:125.0 876-932:116.0 1-47:86.0 67-98:67.0 50-69:57.0 924-956:55.0 122-148:53.0 743-857:127.0 6-50:91.0 84-98:58.0 50-72:48.0	Asplaci1_GeneCatalog_proteins_20170405.aa
Asplen1|208128	Aspergillus lentulus CBS 117885 v1.0	Ccc2	2024	2.93e-147	921	0.7753	392	0.4256	1	937	jgi|Asplen1|208128|CE208127_2418	23	1088	426-648:600.0 827-876:157.0 367-417:136.0 298-356:125.0 192-282:120.0 876-932:115.0 6-50:96.0 84-98:58.0 122-148:54.0 50-72:46.0 743-861:136.0 1-47:81.0 84-98:60.0 50-69:57.0 924-937:49.0 6-50:84.0 50-69:50.0	Asplen1_GeneCatalog_proteins_20170406.aa
Asplep1|99780	Aspergillus leporis CBS 151.66 v1.0	Ccc2	1868	1.02e-160	834	0.7092	362	0.4341	1	956	jgi|Asplep1|99780|CE99779_8814	18	1097	426-651:606.0 832-876:147.0 364-417:139.0 298-356:132.0 738-825:132.0 192-277:120.0 876-932:106.0 6-47:91.0 924-956:58.0 84-98:57.0 50-69:54.0 1-50:77.0 84-98:59.0 53-69:48.0 122-148:42.0	Asplep1_GeneCatalog_proteins_20161018.aa
Asplon1|193643	Aspergillus longivesica v1.0	Ccc2	2026	4.6e-150	970	0.8179	390	0.4021	1	956	jgi|Asplon1|193643|fgenesh1_kg.63_#_48_#_TRINITY_DN12068_c0_g1_i1	23	1106	426-651:604.0 827-876:154.0 369-417:136.0 298-363:129.0 192-282:118.0 876-932:118.0 1-52:84.0 50-82:64.0 84-98:59.0 122-148:49.0 925-956:48.0 738-857:128.0 6-50:91.0 84-98:58.0 50-74:50.0 6-50:93.0 48-69:43.0	Asplon1_GeneCatalog_proteins_20160909.aa
Aspfo1|121562	Aspergillus luchuensis CBS 106.47 v1.0	Ccc2	1956	9.66e-156	901	0.7552	380	0.4218	1	956	jgi|Aspfo1|121562|e_gw1.1.1112.1	25	1109	424-651:603.0 876-956:160.0 827-876:152.0 192-287:136.0 369-417:135.0 298-356:132.0 6-47:87.0 50-72:59.0 84-98:57.0 122-148:49.0 738-861:137.0 1-47:75.0 52-69:63.0 84-98:60.0 122-148:51.0	Aspfo1_GeneCatalog_proteins_20120615.aa
Aspluc1|328962	Aspergillus lucknowensis CBS 449.75 v1.0	Ccc2	1843	1.65e-157	871	0.7332	358	0.411	1	956	jgi|Aspluc1|328962|CE328961_1583	23	1107	426-651:571.0 827-876:146.0 737-826:145.0 369-417:140.0 188-282:125.0 296-356:120.0 876-932:114.0 6-47:84.0 71-98:58.0 924-956:53.0 50-72:52.0 124-150:46.0 1-47:75.0 71-98:60.0 55-69:54.0	Aspluc1_GeneCatalog_proteins_20170325.aa
Asplup1|59534	Aspergillus luppii CBS 653.74 v1.0	Ccc2	1835	3.86e-149	872	0.734	367	0.4209	1	956	jgi|Asplup1|59534|CE59533_1138	21	1106	424-651:615.0 827-876:153.0 887-956:152.0 293-356:136.0 369-417:135.0 6-47:85.0 192-282:85.0 122-148:56.0 84-98:55.0 50-69:49.0 737-857:127.0 1-47:70.0 84-98:59.0 48-80:58.0	Asplup1_GeneCatalog_proteins_20170325.aa
Aspman1|690409	Aspergillus mangaliensis DTO 316-C1 v1.0	Ccc2	1982	1.06e-148	963	0.8106	393	0.4081	1	956	jgi|Aspman1|690409|fgenesh1_kg.20_#_400_#_TRINITY_DN3368_c0_g2_i2	21	1106	426-651:600.0 827-876:155.0 887-956:148.0 369-417:135.0 298-356:131.0 192-282:95.0 6-50:86.0 122-148:58.0 50-74:55.0 84-98:55.0 722-857:139.0 1-47:70.0 48-76:59.0 84-98:59.0 6-47:81.0 50-86:56.0	Aspman1_GeneCatalog_proteins_20210405.aa
Aspmeg1|646024	Aspergillus megasporus DTO 048-I3 v1.0	Ccc2	1858	1.09e-145	898	0.7546	366	0.4076	1	956	jgi|Aspmeg1|646024|fgenesh1_kg.52_#_132_#_TRINITY_DN10833_c0_g1_i1	22	1109	410-648:580.0 827-876:152.0 367-417:138.0 191-282:124.0 298-356:124.0 876-932:112.0 6-47:93.0 84-98:55.0 924-956:53.0 122-148:52.0 50-72:48.0 743-857:139.0 1-47:75.0 78-98:62.0 122-148:51.0	Aspmeg1_GeneCatalog_proteins_20210202.aa
Aspmic1|278561	Aspergillus microcysticus CBS 120.58 v1.0	Ccc2	2032	4.92e-142	988	0.8331	395	0.3998	1	956	jgi|Aspmic1|278561|CE278560_5695	23	1106	424-651:573.0 827-876:152.0 369-417:135.0 296-356:118.0 192-282:117.0 876-932:105.0 6-47:87.0 48-76:59.0 84-98:57.0 924-956:54.0 122-155:47.0 737-857:140.0 6-50:101.0 50-76:51.0 1-47:79.0 84-98:60.0 53-69:55.0 122-148:42.0	Aspmic1_GeneCatalog_proteins_20170325.aa
Aspmin1|202884	Aspergillus minisclerotigenes CBS 117635 v1.0	Ccc2	1862	8.1e-158	848	0.7186	359	0.4233	1	956	jgi|Aspmin1|202884|fgenesh1_kg.3_#_298_#_TRINITY_DN6005_c0_g1_i1	18	1101	426-651:600.0 832-876:147.0 367-417:138.0 738-825:134.0 286-356:133.0 192-277:110.0 876-932:107.0 6-47:90.0 84-98:57.0 50-69:54.0 924-956:51.0 1-50:80.0 48-69:59.0 84-98:59.0 122-148:43.0	Aspmin1_GeneCatalog_proteins_20160910.aa
Aspmir1|194681	Aspergillus miraensis CBS 140625 v1.0	Ccc2	1941	1.33e-142	956	0.8074	376	0.3933	1	956	jgi|Aspmir1|194681|fgenesh1_kg.49_#_233_#_TRINITY_DN3240_c0_g1_i1	23	1104	426-651:575.0 827-876:152.0 367-417:138.0 296-356:119.0 192-282:116.0 876-932:114.0 6-47:83.0 57-98:65.0 122-150:57.0 924-956:54.0 743-857:141.0 1-47:80.0 84-98:60.0 55-69:48.0 6-50:87.0 50-86:52.0	Aspmir1_GeneCatalog_proteins_20190828.aa
Aspmot1|277213	Aspergillus mottae CBS 130016 v1.0	Ccc2	1857	6.19e-158	848	0.7186	357	0.421	1	956	jgi|Aspmot1|277213|gm1.8917_g	18	1101	426-651:601.0 832-876:147.0 367-417:138.0 738-825:135.0 286-356:133.0 192-277:109.0 876-932:107.0 6-47:90.0 84-98:57.0 50-69:54.0 924-956:51.0 1-50:80.0 84-98:59.0 48-69:53.0 122-148:43.0	Aspmot1_GeneCatalog_proteins_20210409.aa
Aspmul1_1|949	Aspergillus multicolor v1.0	Ccc2	1837	1.04e-141	899	0.7599	363	0.4038	1	956	jgi|Aspmul1_1|949|CE948_2560	23	1105	424-651:571.0 827-876:149.0 367-417:138.0 192-282:120.0 296-356:114.0 876-932:109.0 1-47:79.0 67-98:61.0 53-69:56.0 924-956:54.0 122-155:51.0 737-857:140.0 6-47:81.0 50-69:57.0 84-98:57.0	Aspmul1_1_GeneCatalog_proteins_20160309.aa
Aspmult1|55902	Aspergillus multiplicatus CBS 646958 v1.0	Ccc2	1897	1.26e-154	879	0.7393	370	0.4209	1	956	jgi|Aspmult1|55902|CE55901_2889	23	1108	426-651:607.0 876-956:156.0 827-876:154.0 363-417:139.0 192-282:126.0 298-360:123.0 1-47:84.0 50-69:60.0 84-98:60.0 122-148:52.0 737-857:132.0 6-50:98.0 84-98:55.0 50-72:51.0	Aspmult1_GeneCatalog_proteins_20170325.aa
Aspmuri1|168135	Aspergillus muricatus v1.0	Ccc2	1808	2.35e-158	828	0.694	354	0.4275	1	956	jgi|Aspmuri1|168135|fgenesh1_kg.118_#_19_#_TRINITY_DN12017_c0_g1_i1	25	1112	424-651:574.0 832-876:147.0 363-417:146.0 738-826:140.0 298-360:131.0 192-282:116.0 876-932:113.0 6-50:94.0 50-76:56.0 84-98:56.0 924-956:52.0 1-47:71.0 84-98:59.0 52-69:53.0	Aspmuri1_GeneCatalog_proteins_20160720.aa
Aspnaka1|227645	Aspergillus nakazawae v1.0	Ccc2	1852	1.31e-158	852	0.7142	363	0.4261	1	956	jgi|Aspnaka1|227645|fgenesh1_pm.81_#_28	25	1112	424-651:581.0 832-876:147.0 363-417:143.0 738-826:140.0 298-360:124.0 192-282:119.0 876-932:111.0 6-47:96.0 50-76:58.0 84-98:56.0 924-956:52.0 1-47:71.0 84-98:59.0 52-69:53.0 122-148:42.0	Aspnaka1_GeneCatalog_proteins_20160720.aa
Aspnav1_1|207272	Aspergillus navahoensis v1.0	Ccc2	1972	2.32e-155	941	0.7954	383	0.407	1	956	jgi|Aspnav1_1|207272|fgenesh1_kg.38_#_29_#_TRINITY_DN1403_c0_g1_i1	23	1105	424-651:570.0 737-826:147.0 833-876:144.0 367-417:139.0 296-356:114.0 192-282:112.0 876-932:109.0 1-47:74.0 50-88:61.0 84-98:57.0 122-155:57.0 924-956:54.0 6-47:79.0 50-76:55.0 84-98:54.0 6-50:94.0 50-71:52.0	Aspnav1_1_GeneCatalog_proteins_20160309.aa
Aspneoa1|159798	Aspergillus neoauricomus CBS112787 v1.0	Ccc2	1848	4.54e-158	852	0.7142	363	0.4261	1	956	jgi|Aspneoa1|159798|fgenesh1_kg.61_#_88_#_TRINITY_DN12360_c0_g1_i1	25	1112	424-651:581.0 832-876:147.0 363-417:143.0 738-826:140.0 298-360:124.0 192-282:115.0 876-932:111.0 6-47:96.0 50-76:58.0 84-98:56.0 924-956:52.0 1-47:71.0 84-98:59.0 52-69:53.0 122-148:42.0	Aspneoa1_GeneCatalog_proteins_20160629.aa
Aspneoca1|70801	Aspergillus neocaesiellus DTO 356-D2 v1.0	Ccc2	1652	2.49e-157	763	0.6406	323	0.4233	1	956	jgi|Aspneoca1|70801|CE70800_23203	23	1113	424-651:588.0 831-876:150.0 739-825:143.0 369-417:138.0 287-356:124.0 876-932:112.0 192-277:106.0 1-47:73.0 84-98:63.0 924-956:54.0 52-69:52.0 122-148:49.0	Aspneoca1_GeneCatalog_proteins_20210202.aa
Aspneoc1|170323	Aspergillus neoconicus CBS 233.90 v1.0	Ccc2	1942	2.33e-158	891	0.7544	371	0.4164	1	956	jgi|Aspneoc1|170323|fgenesh1_kg.23_#_28_#_TRINITY_DN4236_c1_g2_i1	22	1108	424-651:593.0 831-876:151.0 367-417:141.0 743-825:141.0 294-360:128.0 876-932:112.0 192-277:108.0 6-47:92.0 924-956:58.0 84-98:53.0 122-148:47.0 1-47:73.0 84-98:63.0 53-69:46.0 1-50:82.0 52-78:54.0	Aspneoc1_GeneCatalog_proteins_20190828.aa
Aspne1|165277	Aspergillus neoechinulatus CBS120.55 v1.0	Ccc2	1972	3.2e-141	925	0.7819	384	0.4151	1	956	jgi|Aspne1|165277|fgenesh1_kg.31_#_163_#_TRINITY_DN5570_c0_g1_i2	23	1105	424-648:568.0 827-876:151.0 367-417:139.0 296-356:120.0 876-932:111.0 192-282:101.0 1-47:81.0 53-69:60.0 84-98:60.0 924-956:56.0 136-150:51.0 737-857:148.0 6-47:86.0 84-98:57.0 50-72:48.0 6-50:88.0 55-71:47.0	Aspne1_GeneCatalog_proteins_20160629.aa
Aspneof1|152834	Aspergillus neoflavipes CBS 260.73 v1.0	Ccc2	1860	6.17e-150	908	0.765	374	0.4119	1	956	jgi|Aspneof1|152834|CE152833_7043	21	1105	424-651:611.0 827-876:154.0 887-956:148.0 288-363:140.0 369-417:135.0 192-281:90.0 6-50:86.0 122-148:56.0 84-98:55.0 50-76:52.0 722-857:141.0 1-47:70.0 48-80:63.0 84-98:59.0	Aspneof1_GeneCatalog_proteins_20170406.aa
Aspneog1_1|31045	Aspergillus neoglaber CBS 111.55 v1.0	Ccc2	1911	2.45e-151	882	0.7399	372	0.4218	1	956	jgi|Aspneog1_1|31045|CE31044_777	23	1109	426-651:595.0 827-876:154.0 363-417:140.0 298-360:132.0 192-282:122.0 876-932:115.0 1-47:85.0 50-69:67.0 84-98:58.0 122-148:53.0 924-956:52.0 743-857:132.0 6-50:97.0 84-98:58.0 50-72:51.0	Aspneog1_1_GeneCatalog_proteins_20210328.aa
Aspneoi1|195209	Aspergillus neoindicus CBS 444.75 v1.0	Ccc2	2074	1.04e-154	973	0.8218	409	0.4203	1	956	jgi|Aspneoi1|195209|CE195208_1876	23	1103	426-651:610.0 827-876:153.0 887-956:151.0 298-363:136.0 369-417:135.0 179-282:120.0 6-47:86.0 50-72:66.0 84-98:57.0 122-148:48.0 743-857:134.0 1-47:79.0 84-98:57.0 50-69:54.0 122-148:49.0 6-50:89.0 50-81:50.0	Aspneoi1_GeneCatalog_proteins_20170406.aa
Aspneo1|372509	Aspergillus neoniger CBS 115656 v1.0	Ccc2	1951	3.2e-155	891	0.7469	379	0.4254	1	956	jgi|Aspneo1|372509|fgenesh1_kg.2_#_351_#_Locus3066v1rpkm34.56	25	1109	426-651:607.0 876-956:158.0 827-876:152.0 369-417:135.0 192-282:132.0 298-356:132.0 6-47:87.0 50-69:57.0 84-98:57.0 122-148:49.0 738-861:137.0 1-47:75.0 52-69:63.0 84-98:60.0 122-148:50.0	Aspneo1_GeneCatalog_proteins_20140612.aa
Aspneos1|46602	Aspergillus neostromatioides CBS 265.73 v1.0	Ccc2	1815	8.89e-147	854	0.7129	357	0.418	1	956	jgi|Aspneos1|46602|fgenesh1_pm.51_#_15	24	1120	416-651:616.0 827-876:150.0 369-417:134.0 298-353:118.0 192-277:112.0 890-932:107.0 6-50:87.0 84-98:58.0 50-69:56.0 924-956:52.0 122-148:50.0 743-857:139.0 1-47:74.0 67-98:62.0	Aspneos1_GeneCatalog_proteins_20210119.aa
Aspneow1|181155	Aspergillus neowarcupii IBT 29024 v1.0	Ccc2	1914	7.04e-152	884	0.7422	374	0.4231	1	956	jgi|Aspneow1|181155|fgenesh1_kg.2_#_734_#_TRINITY_DN5763_c0_g1_i1	23	1108	426-651:599.0 827-876:154.0 363-417:137.0 298-360:133.0 192-282:123.0 876-932:115.0 1-47:83.0 48-69:70.0 84-98:60.0 924-956:52.0 122-148:51.0 743-857:132.0 6-50:99.0 84-98:58.0 50-72:48.0	Aspneow1_GeneCatalog_proteins_20190829.aa
Aspnid1|2547	Aspergillus nidulans	Ccc2	1965	7.16e-140	915	0.7741	380	0.4153	1	956	jgi|Aspnid1|2547|AN3624	23	1104	424-648:567.0 827-876:151.0 369-417:136.0 296-356:118.0 192-282:111.0 876-932:110.0 6-47:84.0 84-98:57.0 924-956:54.0 50-72:53.0 136-150:47.0 743-857:148.0 1-47:77.0 55-69:57.0 84-98:57.0 6-50:88.0 55-71:50.0	Aspnid1_GeneCatalog_proteins_20110130.aa
Asplac1|411028	Aspergillus niger (lacticoffeatus) CBS 101883 v1.0	Ccc2	1948	6.53e-155	913	0.764	381	0.4173	1	956	jgi|Asplac1|411028|fgenesh1_kg.8_#_264_#_Locus5488v1rpkm12.50	25	1110	424-651:604.0 876-956:158.0 827-876:152.0 369-417:135.0 192-287:133.0 298-356:132.0 6-52:90.0 84-98:57.0 50-72:55.0 122-148:48.0 738-861:141.0 1-47:75.0 84-98:60.0 52-69:59.0 124-157:49.0	Asplac1_GeneCatalog_proteins_20140612.aa
Aspph1|275822	Aspergillus niger (phoenicis Corda) Thom ATCC 13157 v1.0	Ccc2	1951	2.46e-155	913	0.764	381	0.4173	1	956	jgi|Aspph1|275822|fgenesh1_kg.8_#_413_#_Locus1804v1rpkm68.95	25	1110	424-651:604.0 876-956:158.0 827-876:151.0 192-287:137.0 369-417:135.0 298-356:132.0 6-52:90.0 84-98:57.0 50-72:55.0 122-148:48.0 738-861:141.0 1-47:75.0 84-98:60.0 52-69:59.0 124-157:49.0	Aspph1_GeneCatalog_proteins_20140307.aa
Aspni7|1171407	Aspergillus niger ATCC 1015 v4.0	Ccc2	2086	1.8e-155	975	0.8159	406	0.4164	1	956	jgi|Aspni7|1171407|gm1.2136_g	25	1110	424-651:604.0 876-956:158.0 827-876:152.0 192-287:137.0 369-417:135.0 298-356:132.0 6-52:90.0 84-98:57.0 50-72:55.0 122-148:48.0 738-861:139.0 1-47:75.0 84-98:60.0 52-69:59.0 124-157:50.0 6-47:88.0 50-69:47.0	Aspni7_GeneCatalog_proteins_20131226.aa
Aspni_13496_2|1133457	Aspergillus niger ATCC 13496 v2.0	Ccc2	1952	1.85e-155	913	0.764	382	0.4184	1	956	jgi|Aspni_13496_2|1133457|fgenesh1_kg.3_#_12125_#_transcript/6582	25	1110	424-651:604.0 876-956:158.0 827-876:152.0 192-287:137.0 369-417:135.0 298-356:132.0 6-52:90.0 84-98:57.0 50-72:55.0 122-148:48.0 738-861:141.0 1-47:75.0 84-98:60.0 52-69:59.0 124-157:49.0	Aspni_13496_2_GeneCatalog_proteins_20210518.aa
Aspni_DSM_1|155854	Aspergillus niger CBS 513.88	Ccc2	1952	1.88e-155	913	0.764	382	0.4184	1	956	jgi|Aspni_DSM_1|155854|An01g08110m.01	25	1110	424-651:604.0 876-956:158.0 827-876:152.0 192-287:137.0 369-417:135.0 298-356:132.0 6-52:90.0 84-98:57.0 50-72:55.0 122-148:48.0 738-861:141.0 1-47:75.0 84-98:60.0 52-69:59.0 124-157:49.0	Aspni_DSM_1_GeneCatalog_proteins_20130526.aa
Aspni_NRRL3_1|2292	Aspergillus niger NRRL3	Ccc2	2086	1.81e-155	975	0.8159	406	0.4164	1	956	jgi|Aspni_NRRL3_1|2292|NRRL3_02292	25	1110	424-651:604.0 876-956:158.0 827-876:152.0 192-287:137.0 369-417:135.0 298-356:132.0 6-52:90.0 84-98:57.0 50-72:55.0 122-148:48.0 738-861:139.0 1-47:75.0 84-98:60.0 52-69:59.0 124-157:50.0 6-47:88.0 50-69:47.0	Aspni_NRRL3_1_GeneCatalog_proteins_20140311.aa
Aspni_bvT_1|297698	Aspergillus niger van Tieghem ATCC 13496 v1.0	Ccc2	1952	1.82e-155	913	0.764	382	0.4184	1	956	jgi|Aspni_bvT_1|297698|fgenesh1_kg.30_#_31_#_Locus1921v1rpkm63.62	25	1110	424-651:604.0 876-956:158.0 827-876:152.0 192-287:137.0 369-417:135.0 298-356:132.0 6-52:90.0 84-98:57.0 50-72:55.0 122-148:48.0 738-861:141.0 1-47:75.0 84-98:60.0 52-69:59.0 124-157:49.0	Aspni_bvT_1_GeneCatalog_proteins_20140302.aa
Aspnis1|43465	Aspergillus nishimurae IFM 54133 v1.0	Ccc2	1919	4.89e-153	902	0.758	378	0.4191	1	956	jgi|Aspnis1|43465|CE43464_897	23	1109	426-657:600.0 827-876:154.0 363-417:145.0 298-360:130.0 192-282:125.0 876-932:115.0 1-47:83.0 50-69:67.0 70-98:61.0 122-148:53.0 924-956:52.0 743-857:129.0 6-50:99.0 84-98:55.0 50-72:51.0	Aspnis1_GeneCatalog_proteins_20170320.aa
Aspniv1|225994	Aspergillus niveus CBS 471.91 v1.0	Ccc2	2084	7.64e-155	977	0.8252	412	0.4217	1	956	jgi|Aspniv1|225994|fgenesh1_kg.2_#_662_#_TRINITY_DN1545_c0_g1_i1	23	1103	426-651:611.0 827-876:154.0 887-956:152.0 298-365:140.0 369-417:135.0 188-282:113.0 6-47:86.0 50-72:59.0 84-98:57.0 122-148:56.0 737-857:142.0 1-47:81.0 84-98:57.0 50-69:54.0 122-148:45.0 6-50:89.0 50-86:53.0	Aspniv1_GeneCatalog_proteins_20210201.aa
Aspnom1|123445	Aspergillus nomius IBT 12657 v1.0	Ccc2	1860	3.11e-158	870	0.7367	360	0.4138	1	956	jgi|Aspnom1|123445|fgenesh1_kg.30_#_23_#_TRINITY_DN2143_c0_g1_i1	18	1101	426-651:600.0 832-876:147.0 367-417:137.0 286-356:133.0 738-825:131.0 192-277:119.0 876-932:109.0 6-46:84.0 84-98:57.0 50-81:56.0 924-956:51.0 1-50:79.0 84-98:59.0 50-69:54.0 122-161:44.0	Aspnom1_FilteredModels1_proteins_2022-01-21.fasta
Aspnom13137_1|1544	Aspergillus nomius NRRL 13137	Ccc2	1815	1.07e-157	830	0.7034	348	0.4193	1	956	jgi|Aspnom13137_1|1544|ANOM_001053T0	18	1101	426-651:598.0 832-876:147.0 367-417:137.0 286-356:133.0 738-825:129.0 192-277:119.0 876-932:109.0 6-46:84.0 84-98:57.0 50-81:56.0 924-956:51.0 1-50:82.0 84-98:59.0 50-69:54.0	Aspnom13137_1_GeneCatalog_proteins_20160919.aa
Aspnov1|442370	Aspergillus novofumigatus IBT 16806 v1.0	Ccc2	1352	1.78e-117	617	0.5967	261	0.423	6	932	jgi|Aspnov1|442370|fgenesh1_kg.5_#_214_#_Locus3628v1rpkm29.23	89	956	426-551:320.0 367-417:139.0 837-876:132.0 298-356:125.0 192-282:122.0 895-932:107.0 6-50:97.0 783-826:84.0 612-669:68.0 84-98:58.0 122-148:52.0 50-72:48.0	Aspnov1_GeneCatalog_proteins_20140201.aa
Aspnovo1|165009	Aspergillus novoparasiticus CBS 126849 v1.0	Ccc2	1861	8.32e-158	848	0.7186	356	0.4198	1	956	jgi|Aspnovo1|165009|fgenesh1_kg.8_#_11_#_TRINITY_DN9865_c0_g1_i1	18	1101	426-651:600.0 832-876:147.0 367-417:138.0 738-825:135.0 286-356:133.0 192-277:110.0 876-932:107.0 1-50:80.0 84-98:62.0 48-69:58.0 924-956:51.0 6-47:87.0 84-98:57.0 50-69:54.0 122-148:42.0	Aspnovo1_GeneCatalog_proteins_20160816.aa
Aspnut1|201939	Aspergillus nutans CBS 121.56 v1.0	Ccc2	1476	2.39e-142	727	0.8015	302	0.4154	192	956	jgi|Aspnut1|201939|fgenesh1_kg.8_#_145_#_TRINITY_DN8808_c0_g1_i1	35	827	424-676:630.0 827-876:150.0 363-417:140.0 298-363:139.0 192-282:126.0 876-932:116.0 924-956:52.0 736-857:123.0	Aspnut1_GeneCatalog_proteins_20191025.aa
Aspoch1|504320	Aspergillus ochraceoroseus IBT 24754 v1.0	Ccc2	1990	5.83e-157	907	0.7673	382	0.4212	1	956	jgi|Aspoch1|504320|fgenesh1_kg.8_#_461_#_Locus7685v1rpkm7.12	23	1101	424-651:577.0 827-876:151.0 369-417:135.0 743-826:133.0 298-356:124.0 876-932:114.0 192-277:113.0 1-47:78.0 52-87:63.0 84-98:60.0 924-956:53.0 136-150:48.0 6-47:88.0 84-98:60.0 50-69:52.0 6-50:82.0 48-73:59.0	Aspoch1_FilteredModels1_proteins_2022-01-21.fasta
Aspoch1432_1|353	Aspergillus ochraceoroseus SRRC1432	Ccc2	1990	5.61e-157	907	0.768	382	0.4212	1	956	jgi|Aspoch1432_1|353|AOCH_001271T0	23	1101	424-651:577.0 827-876:151.0 369-417:135.0 743-826:133.0 298-356:124.0 876-932:114.0 192-277:113.0 1-47:78.0 52-87:63.0 84-98:60.0 924-956:53.0 136-150:48.0 6-47:88.0 84-98:60.0 50-69:52.0 6-50:82.0 48-73:59.0	Aspoch1432_1_GeneCatalog_proteins_20160917.aa
Aspoc7043_1|244230	Aspergillus ochraceus ITEM 7043 v1.0	Ccc2	1851	1.78e-158	852	0.7148	363	0.4261	1	956	jgi|Aspoc7043_1|244230|CE244229_9149	25	1111	424-651:579.0 832-876:147.0 363-417:143.0 738-826:140.0 298-360:124.0 192-282:115.0 876-932:113.0 6-47:98.0 50-76:59.0 84-98:56.0 924-956:52.0 1-47:71.0 84-98:59.0 52-69:53.0 122-148:42.0	Aspoc7043_1_GeneCatalog_proteins_20210414.aa
Aspoc7043_1|385044	Aspergillus ochraceus ITEM 7043 v1.0	Ccc2	1583	1.47e-130	725	0.6537	315	0.4345	6	956	jgi|Aspoc7043_1|385044|CE385043_278	39	1044	424-559:345.0 570-639:236.0 876-956:150.0 743-861:143.0 296-356:134.0 369-417:133.0 6-52:77.0 84-101:64.0 234-282:64.0 831-876:133.0 50-78:55.0 6-25:49.0	Aspoc7043_1_GeneCatalog_proteins_20210414.aa
Aspoc2036_1|214306	Aspergillus ochraceus MUT 2036 v1.0	Ccc2	1853	9.54e-159	852	0.7148	363	0.4261	1	956	jgi|Aspoc2036_1|214306|CE214305_14077	25	1111	424-651:579.0 832-876:147.0 363-417:143.0 738-826:140.0 298-360:124.0 192-282:117.0 876-932:113.0 6-47:98.0 50-76:59.0 84-98:56.0 924-956:52.0 1-47:71.0 84-98:59.0 52-69:53.0 122-148:42.0	Aspoc2036_1_GeneCatalog_proteins_20210413.aa
Aspoc2036_1|600815	Aspergillus ochraceus MUT 2036 v1.0	Ccc2	1629	6.73e-132	752	0.6781	324	0.4309	6	956	jgi|Aspoc2036_1|600815|fgenesh1_kg.5_#_3104_#_TRINITY_DN7145_c0_g1_i1	39	1044	424-559:345.0 570-639:232.0 876-956:150.0 743-861:143.0 296-356:134.0 369-417:130.0 6-52:77.0 84-101:64.0 234-282:64.0 122-148:53.0 831-876:133.0 50-78:55.0 6-25:49.0	Aspoc2036_1_GeneCatalog_proteins_20210413.aa
Aspoer1|34607	Aspergillus oerlinghausenensis CBS 139183 v1.0	Ccc2	1888	5.99e-149	888	0.7475	369	0.4155	1	956	jgi|Aspoer1|34607|CE34606_8226	23	1107	426-648:593.0 827-876:154.0 367-417:138.0 298-356:125.0 192-282:121.0 876-932:115.0 1-47:83.0 67-98:62.0 50-69:59.0 122-148:53.0 924-956:52.0 743-857:131.0 6-50:96.0 84-98:58.0 50-72:48.0	Aspoer1_GeneCatalog_proteins_20191031.aa
Aspoli1_1|139659	Aspergillus olivicola v1.0	Ccc2	1758	6.26e-137	847	0.7154	347	0.4097	1	956	jgi|Aspoli1_1|139659|CE139658_4285	23	1104	426-651:569.0 827-876:151.0 367-417:139.0 296-356:115.0 876-932:114.0 192-277:102.0 1-50:78.0 84-98:57.0 924-956:54.0 53-69:52.0 737-857:141.0 6-47:79.0 84-98:54.0 50-72:53.0	Aspoli1_1_GeneCatalog_proteins_20160309.aa
Aspor1|279	Aspergillus oryzae RIB40	Ccc2	1866	2.07e-158	853	0.7229	360	0.422	1	956	jgi|Aspor1|279|AO090009000330_mRNA	18	1101	426-651:599.0 832-876:147.0 367-417:138.0 733-825:136.0 286-356:135.0 192-277:111.0 876-932:107.0 6-47:90.0 84-98:57.0 50-69:54.0 924-956:51.0 1-50:80.0 48-69:59.0 84-98:59.0 122-148:43.0	Aspor1_GeneCatalog_proteins_20120808.aa
Asposti1|156951	Aspergillus ostianus v1.0	Ccc2	1851	1.76e-158	852	0.7142	362	0.4249	1	956	jgi|Asposti1|156951|fgenesh1_kg.27_#_9_#_TRINITY_DN7584_c0_g1_i1	25	1112	424-651:581.0 832-876:147.0 363-417:143.0 738-826:140.0 298-360:124.0 192-282:113.0 876-932:113.0 6-47:98.0 50-76:59.0 84-98:56.0 924-956:52.0 1-47:71.0 84-98:59.0 52-69:53.0 122-148:42.0	Asposti1_GeneCatalog_proteins_20160720.aa
Asppac1|686326	Aspergillus pachycristatus IBT 23550 v1.0	Ccc2	1966	5.55e-140	918	0.776	380	0.4139	1	956	jgi|Asppac1|686326|fgenesh1_kg.118_#_5_#_TRINITY_DN5757_c0_g2_i1	23	1105	424-651:569.0 827-876:151.0 369-417:136.0 296-356:119.0 876-932:110.0 192-282:102.0 6-47:86.0 84-98:58.0 924-956:54.0 50-72:52.0 136-150:52.0 743-857:145.0 1-47:77.0 84-98:60.0 55-69:57.0 6-50:90.0 55-71:48.0	Asppac1_GeneCatalog_proteins_20210517.aa
Asppal1_1|62445	Aspergillus paleaceus CBS 498.65 v1.0	Ccc2	1904	3.69e-150	882	0.7412	374	0.424	1	956	jgi|Asppal1_1|62445|CE62444_3752	23	1109	426-651:591.0 827-876:154.0 363-417:140.0 298-360:130.0 192-282:117.0 876-932:114.0 1-47:83.0 50-69:67.0 84-98:63.0 122-148:53.0 924-956:52.0 743-857:135.0 6-50:96.0 84-98:58.0 50-72:51.0	Asppal1_1_GeneCatalog_proteins_20180321.aa
Asppap1|366926	Aspergillus papuensis CBS 841.96 v1.0	Ccc2	1912	1.31e-151	882	0.7412	372	0.4218	1	956	jgi|Asppap1|366926|CE366925_5630	23	1109	426-651:601.0 827-876:154.0 363-417:140.0 298-360:133.0 192-282:117.0 876-932:115.0 1-47:83.0 50-69:67.0 84-98:60.0 122-148:53.0 924-956:52.0 743-857:132.0 6-50:96.0 84-98:58.0 50-72:51.0	Asppap1_GeneCatalog_proteins_20170613.aa
Aspparac1|35473	Aspergillus paraconicus DTO 356 C9 v1.0	Ccc2	1645	2.15e-156	766	0.647	318	0.4151	1	956	jgi|Aspparac1|35473|gm1.7846_g	22	1108	424-651:591.0 831-876:147.0 367-417:141.0 743-825:136.0 287-355:127.0 876-932:111.0 192-277:105.0 1-47:76.0 84-98:63.0 924-956:53.0 53-76:49.0 122-148:46.0	Aspparac1_GeneCatalog_proteins_20210122.aa
Asppara1|8818	Aspergillus parafelis IBT 34187 v1.0	Ccc2	1892	5e-149	906	0.7626	373	0.4117	1	956	jgi|Asppara1|8818|CE8817_11436	22	1108	426-651:591.0 827-876:154.0 363-417:136.0 298-360:131.0 191-282:125.0 876-932:115.0 6-50:99.0 84-98:57.0 122-148:51.0 924-956:49.0 50-72:48.0 737-857:134.0 1-47:82.0 67-98:63.0 50-69:57.0	Asppara1_GeneCatalog_proteins_20201109.aa
Asppar1|190646	Aspergillus parasiticus CBS 117618 v1.0	Ccc2	1857	2.89e-157	848	0.7186	355	0.4186	1	956	jgi|Asppar1|190646|fgenesh1_kg.17_#_148_#_TRINITY_DN2693_c0_g2_i1	18	1101	426-651:600.0 832-876:147.0 367-417:138.0 286-356:133.0 738-825:131.0 192-277:110.0 876-932:107.0 1-50:80.0 84-98:62.0 48-69:58.0 924-956:51.0 6-47:87.0 84-98:57.0 50-69:54.0 122-148:42.0	Asppar1_GeneCatalog_proteins_20160724.aa
Asppari1|58528	Aspergillus parvisclerotigenus CBS 121.62 v1.0	Ccc2	1864	4.3e-158	853	0.7229	360	0.422	1	956	jgi|Asppari1|58528|CE58527_2609	18	1101	426-651:599.0 832-876:147.0 367-417:138.0 733-825:136.0 286-356:133.0 192-277:111.0 876-932:107.0 6-47:90.0 84-98:57.0 50-69:54.0 924-956:51.0 1-50:80.0 48-69:59.0 84-98:59.0 122-148:43.0	Asppari1_GeneCatalog_proteins_20161018.aa
Aspparv1|176642	Aspergillus parvulus CBS 136.61 v1.0	Ccc2	1954	3.76e-157	917	0.7719	388	0.4231	1	956	jgi|Aspparv1|176642|fgenesh1_kg.13_#_16_#_TRINITY_DN2670_c0_g1_i1	26	1108	424-676:627.0 827-876:150.0 363-417:140.0 298-363:131.0 192-282:126.0 876-932:117.0 6-50:90.0 122-148:63.0 50-72:60.0 84-98:60.0 924-956:52.0 736-857:139.0 1-47:81.0 52-69:59.0 84-98:59.0	Aspparv1_GeneCatalog_proteins_20160414.aa
Asppeni1|191370	Aspergillus penicilloides CBS 540.65 v1.0	Ccc2	2033	6.07e-145	967	0.823	388	0.4012	1	956	jgi|Asppeni1|191370|fgenesh1_pm.62_#_22	1	1088	424-648:582.0 827-876:153.0 367-417:139.0 192-282:126.0 298-362:118.0 876-932:109.0 6-47:87.0 122-148:54.0 84-98:53.0 48-72:52.0 924-956:52.0 743-857:141.0 6-50:96.0 53-69:45.0 1-47:75.0 84-98:60.0 50-69:47.0 122-148:44.0	Asppeni1_GeneCatalog_proteins_20160413.aa
Asppern1|196158	Aspergillus pernambucoensis CBS 137449 v1.0	Ccc2	1942	1.19e-151	915	0.7663	383	0.4186	1	956	jgi|Asppern1|196158|fgenesh1_kg.44_#_1_#_TRINITY_DN7628_c0_g1_i1	23	1109	426-651:597.0 827-876:154.0 363-417:140.0 298-360:133.0 192-282:122.0 876-932:115.0 6-50:99.0 84-98:58.0 122-148:53.0 50-72:52.0 924-956:52.0 737-857:120.0 1-47:75.0 50-69:67.0 84-98:60.0 122-148:45.0	Asppern1_GeneCatalog_proteins_20170402.aa
Aspper1|252237	Aspergillus persii CBS 112795 v1.0	Ccc2	1786	1.72e-155	835	0.6999	354	0.424	1	956	jgi|Aspper1|252237|fgenesh1_kg.5_#_387_#_TRINITY_DN6154_c6_g1_i1	25	1112	424-651:566.0 827-876:150.0 363-417:146.0 738-826:130.0 298-360:125.0 192-282:118.0 876-932:113.0 6-50:89.0 50-76:59.0 84-98:55.0 924-956:53.0 1-47:71.0 84-98:59.0 50-69:52.0	Aspper1_GeneCatalog_proteins_20160723.aa
Asppet1|278668	Aspergillus petrakii CBS 105.57 v1.0	Ccc2	1849	3.33e-158	852	0.7142	362	0.4249	1	956	jgi|Asppet1|278668|fgenesh1_kg.241_#_14_#_TRINITY_DN1372_c1_g1_i1	25	1111	424-651:579.0 363-417:143.0 832-876:143.0 738-826:140.0 298-360:124.0 192-282:117.0 876-932:113.0 6-47:98.0 50-76:59.0 84-98:56.0 924-956:52.0 1-47:71.0 84-98:59.0 52-69:53.0 122-148:42.0	Asppet1_FilteredModels1_proteins_2022-01-21.fasta
Asppet1|304827	Aspergillus petrakii CBS 105.57 v1.0	Ccc2	1636	8.26e-133	752	0.6714	324	0.4309	6	956	jgi|Asppet1|304827|MIX50_15_21	39	1044	424-559:345.0 570-639:240.0 876-956:150.0 743-861:139.0 296-356:134.0 369-417:133.0 6-52:77.0 84-101:64.0 234-282:64.0 122-148:53.0 831-876:133.0 50-78:55.0 6-25:49.0	Asppet1_FilteredModels1_proteins_2022-01-21.fasta
Asppha1|24902	Aspergillus phaeropenicillioides DTO 356-D6 v1.0	Ccc2	1893	9.42e-144	902	0.7677	366	0.4058	1	956	jgi|Asppha1|24902|gm1.1804_g	21	1104	424-648:574.0 827-876:153.0 367-417:138.0 297-356:130.0 192-277:112.0 876-932:112.0 1-47:74.0 84-98:60.0 50-76:55.0 924-956:55.0 122-148:53.0 743-857:143.0 6-47:87.0 84-98:53.0 122-148:48.0 48-72:46.0	Asppha1_GeneCatalog_proteins_20210122.aa
Asppip1|121590	Aspergillus piperis CBS 112811 v1.0	Ccc2	1956	6.76e-156	901	0.7552	381	0.4229	1	956	jgi|Asppip1|121590|CE121589_20948	25	1109	424-651:603.0 876-956:160.0 827-876:152.0 192-287:136.0 369-417:135.0 298-356:132.0 6-47:87.0 50-72:60.0 84-98:57.0 122-148:49.0 738-861:137.0 1-47:75.0 52-69:63.0 84-98:60.0 122-148:50.0	Asppip1_GeneCatalog_proteins_20140724.aa
Asppri1|276391	Aspergillus primulinus CBS 253.94 v1.0	Ccc2	1904	3.74e-150	882	0.7412	374	0.424	1	956	jgi|Asppri1|276391|CE276390_3678	23	1109	426-651:591.0 827-876:154.0 363-417:140.0 298-360:130.0 192-282:117.0 876-932:114.0 1-47:83.0 50-69:67.0 84-98:63.0 122-148:53.0 924-956:52.0 743-857:135.0 6-50:96.0 84-98:58.0 50-72:51.0	Asppri1_GeneCatalog_proteins_20180608.aa
Asppsec1|22875	Aspergillus pseudocaelatus CBS 117616 v1.0	Ccc2	1875	1.6e-160	843	0.7144	359	0.4259	1	956	jgi|Asppsec1|22875|CE22874_2272	18	1101	426-651:603.0 832-876:147.0 738-825:139.0 367-417:138.0 286-356:134.0 192-277:116.0 876-932:106.0 6-47:90.0 84-98:57.0 924-956:57.0 50-69:54.0 1-47:78.0 84-98:59.0 50-69:54.0 122-148:43.0	Asppsec1_GeneCatalog_proteins_20160915.aa
Asppdef1|236416	Aspergillus pseudodeflectus v1.0	Ccc2	1943	5.81e-157	877	0.7413	371	0.423	1	932	jgi|Asppdef1|236416|fgenesh1_kg.19_#_127_#_TRINITY_DN11995_c0_g1_i1	20	1077	424-651:585.0 737-826:150.0 827-876:146.0 369-417:135.0 192-282:125.0 296-353:113.0 876-932:112.0 1-47:78.0 84-98:60.0 53-69:56.0 122-150:55.0 6-47:86.0 84-98:57.0 50-72:50.0 6-47:83.0 48-71:52.0	Asppdef1_GeneCatalog_proteins_20170320.aa
Asppsf1|156694	Aspergillus pseudofelis IBT 34107 v1.0	Ccc2	1827	6.41e-159	819	0.6894	350	0.4274	1	932	jgi|Asppsf1|156694|fgenesh1_kg.60_#_53_#_TRINITY_DN4300_c0_g2_i1	22	1083	426-651:591.0 827-876:149.0 363-417:136.0 298-360:131.0 743-826:131.0 191-282:125.0 876-932:115.0 6-50:99.0 84-98:57.0 50-72:48.0 122-148:47.0 1-47:81.0 84-98:60.0 50-69:57.0	Asppsf1_GeneCatalog_proteins_20190828.aa
Asppsen1|238851	Aspergillus pseudonomius CBS 119388 v1.0	Ccc2	1860	3.12e-158	870	0.7373	360	0.4138	1	956	jgi|Asppsen1|238851|fgenesh1_kg.7_#_36_#_TRINITY_DN7523_c0_g1_i1	18	1101	426-651:600.0 832-876:147.0 367-417:137.0 286-356:133.0 738-825:131.0 192-277:119.0 876-932:109.0 6-46:84.0 84-98:57.0 50-81:56.0 924-956:51.0 1-50:79.0 84-98:59.0 50-69:54.0 122-161:44.0	Asppsen1_GeneCatalog_proteins_20160914.aa
Asppset1|258934	Aspergillus pseudotamarii CBS 117625 v1.0	Ccc2	1868	1.39e-159	841	0.7127	357	0.4245	1	956	jgi|Asppset1|258934|fgenesh1_kg.69_#_296_#_TRINITY_DN6466_c1_g2_i1	18	1101	426-651:600.0 832-876:147.0 367-417:139.0 286-356:134.0 740-825:131.0 192-277:120.0 876-932:106.0 6-47:89.0 84-98:57.0 924-956:57.0 50-69:54.0 1-47:78.0 84-98:59.0 50-69:54.0 122-148:43.0	Asppset1_GeneCatalog_proteins_20160915.aa
Asppseute1|453142	Aspergillus pseudoterreus ATCC32359 v1.0	Ccc2	2076	5e-168	971	0.8201	409	0.4212	1	956	jgi|Asppseute1|453142|estExt_Genewise1Plus.C_1_t10234	23	1103	426-651:608.0 831-876:149.0 887-956:147.0 369-417:140.0 737-825:137.0 290-363:134.0 179-282:121.0 6-50:88.0 50-72:66.0 84-98:57.0 122-148:49.0 1-47:78.0 50-81:59.0 84-98:57.0 122-148:48.0 6-50:90.0 50-86:48.0	Asppseute1_GeneCatalog_proteins_20210719.aa
Asppterr1|150230	Aspergillus pseudoterreus DTO 47-E6 v1.0	Ccc2	2076	4.95e-168	971	0.8201	409	0.4212	1	956	jgi|Asppterr1|150230|fgenesh1_kg.16_#_215_#_TRINITY_DN3728_c0_g1_i1	23	1103	426-651:608.0 831-876:149.0 887-956:147.0 369-417:140.0 737-825:137.0 290-363:134.0 179-282:121.0 6-50:88.0 50-72:66.0 84-98:57.0 122-148:49.0 1-47:78.0 50-81:59.0 84-98:57.0 122-148:48.0 6-50:90.0 50-86:48.0	Asppterr1_GeneCatalog_proteins_20170613.aa
Asppust1|211501	Aspergillus pseudoustus CBS 123904 v1.0	Ccc2	2007	5.86e-161	924	0.7784	385	0.4167	1	956	jgi|Asppust1|211501|fgenesh1_kg.48_#_35_#_TRINITY_DN694_c1_g1_i1	23	1106	424-651:582.0 737-826:152.0 827-876:148.0 369-417:135.0 191-282:127.0 287-356:124.0 876-932:112.0 1-47:78.0 84-98:60.0 50-69:57.0 924-956:54.0 122-150:51.0 6-47:86.0 84-98:57.0 48-69:49.0 6-46:81.0 48-71:54.0	Asppust1_GeneCatalog_proteins_20170320.aa
Asppsev1|233592	Aspergillus pseudoviridinutans IBT 34175 v1.0	Ccc2	2036	1.05e-149	949	0.7981	397	0.4183	1	956	jgi|Asppsev1|233592|fgenesh1_kg.4_#_397_#_TRINITY_DN4052_c0_g3_i1	23	1109	426-651:594.0 827-876:154.0 363-417:136.0 298-360:130.0 192-282:122.0 876-932:115.0 6-50:99.0 83-98:60.0 122-148:54.0 924-956:49.0 50-72:48.0 743-857:139.0 1-47:83.0 84-98:60.0 50-69:57.0 5-50:86.0 50-69:50.0	Asppsev1_GeneCatalog_proteins_20190828.aa
Asppul1|385610	Aspergillus pulvericola CBS 137327 v1.0	Ccc2	1864	1.44e-159	855	0.7173	364	0.4257	1	956	jgi|Asppul1|385610|CE385609_14887	25	1111	424-651:579.0 363-417:154.0 832-876:147.0 738-826:137.0 298-360:131.0 192-282:117.0 876-932:111.0 6-50:91.0 50-76:59.0 84-98:56.0 924-956:52.0 1-47:73.0 84-98:59.0 52-69:53.0 122-148:45.0	Asppul1_GeneCatalog_proteins_20191031.aa
Asppuu1|200563	Aspergillus puulaauensis IBT 32284 v1.0	Ccc2	1826	2.96e-156	847	0.7172	354	0.4179	1	956	jgi|Asppuu1|200563|fgenesh1_kg.4_#_171_#_TRINITY_DN845_c1_g1_i1	23	1101	426-651:584.0 827-876:146.0 743-826:138.0 369-417:135.0 296-360:118.0 192-282:117.0 876-932:115.0 6-47:83.0 50-78:56.0 924-956:54.0 86-98:53.0 122-150:46.0 1-47:78.0 84-98:59.0 53-69:44.0	Asppuu1_GeneCatalog_proteins_20191031.aa
Aspquaf1|153405	Aspergillus quadrilineatus (floriformis) CBS 937.73 v1.0	Ccc2	1967	2.19e-140	928	0.7844	384	0.4138	1	956	jgi|Aspquaf1|153405|gm1.7403_g	23	1105	424-648:571.0 827-876:151.0 369-417:136.0 296-356:118.0 876-932:110.0 192-282:105.0 6-47:86.0 84-98:57.0 924-956:54.0 50-72:53.0 136-150:51.0 743-857:145.0 1-47:77.0 71-98:61.0 55-69:57.0 6-50:89.0 55-71:46.0	Aspquaf1_GeneCatalog_proteins_20170616.aa
Aspquag1|66296	Aspergillus quadrilineatus (gemmatus) CBS 853.96 v1.0	Ccc2	1965	3.01e-140	928	0.7844	383	0.4127	1	956	jgi|Aspquag1|66296|CE66295_1128	23	1105	424-648:571.0 827-876:151.0 369-417:136.0 296-356:118.0 876-932:110.0 192-282:104.0 6-47:86.0 84-98:57.0 924-956:54.0 50-72:53.0 136-150:51.0 743-857:145.0 1-47:77.0 71-98:61.0 55-69:57.0 6-50:88.0 55-71:46.0	Aspquag1_GeneCatalog_proteins_20170616.aa
Aspramb1|209554	Aspergillus rambellii 100887 v1.0	Ccc2	1990	5.82e-157	907	0.768	382	0.4212	1	956	jgi|Aspramb1|209554|fgenesh1_kg.159_#_15_#_TRINITY_DN1485_c0_g1_i1	23	1101	424-651:577.0 827-876:151.0 369-417:135.0 743-826:133.0 298-356:124.0 876-932:114.0 192-277:113.0 1-47:78.0 52-87:63.0 84-98:60.0 924-956:53.0 136-150:48.0 6-47:88.0 84-98:60.0 50-69:52.0 6-50:82.0 48-73:59.0	Aspramb1_GeneCatalog_proteins_20170921.aa
Aspram1|3214	Aspergillus rambellii SRRC1468	Ccc2	1992	4.13e-157	907	0.768	382	0.4212	1	956	jgi|Aspram1|3214|ARAM_004192T0	23	1101	424-651:577.0 827-876:153.0 369-417:135.0 743-826:132.0 298-356:124.0 876-932:114.0 192-277:113.0 1-47:78.0 52-87:63.0 84-98:60.0 924-956:53.0 136-150:48.0 6-47:89.0 84-98:60.0 50-69:52.0 6-50:82.0 48-73:59.0	Aspram1_GeneCatalog_proteins_20160917.aa
Asprec1_1|35296	Aspergillus recurvatus v1.0	Ccc2	1854	6.39e-144	879	0.7437	363	0.413	1	956	jgi|Asprec1_1|35296|CE35295_2563	23	1105	424-651:571.0 827-876:152.0 367-417:139.0 192-282:115.0 296-356:113.0 876-932:109.0 1-47:81.0 84-98:64.0 122-155:61.0 53-69:59.0 924-956:54.0 743-857:139.0 6-47:87.0 84-98:57.0 50-72:53.0	Asprec1_1_GeneCatalog_proteins_20160405.aa
Aspres1|93095	Aspergillus restrictus CBS 118.33 v1.0	Ccc2	1793	1.28e-142	846	0.7103	351	0.4149	1	956	jgi|Aspres1|93095|CE93094_5456	23	1113	424-648:588.0 831-876:150.0 369-417:138.0 294-356:123.0 876-932:112.0 192-277:106.0 1-47:73.0 84-98:63.0 924-956:54.0 52-69:52.0 122-148:49.0 739-861:146.0 6-47:86.0 84-98:53.0	Aspres1_GeneCatalog_proteins_20160629.aa
Asprhi1|128017	Aspergillus rhizopodus v1.0	Ccc2	1894	4.78e-150	885	0.7468	369	0.4169	1	956	jgi|Asprhi1|128017|CE128016_1018	23	1105	426-651:603.0 827-876:154.0 298-363:140.0 369-417:136.0 192-282:118.0 876-932:116.0 6-50:92.0 84-98:58.0 50-74:49.0 122-148:49.0 925-956:48.0 738-857:134.0 1-47:79.0 50-69:59.0 84-98:59.0	Asprhi1_GeneCatalog_proteins_20160910.aa
Asprobu1|147873	Aspergillus robustus CBS 428.77 v1.0	Ccc2	1850	2.52e-145	883	0.7383	362	0.41	1	956	jgi|Asprobu1|147873|fgenesh1_kg.57_#_30_#_TRINITY_DN10172_c0_g2_i1	29	1113	426-651:578.0 827-876:153.0 298-360:139.0 367-417:138.0 192-282:111.0 876-932:111.0 6-50:89.0 50-72:57.0 84-98:55.0 924-956:51.0 122-148:47.0 738-857:135.0 1-47:71.0 84-98:59.0 50-69:56.0	Asprobu1_FilteredModels1_proteins_2022-01-21.fasta
Aspros1|56335	Aspergillus roseoglobulosus CBS112800 v1.0	Ccc2	1794	2.53e-161	823	0.6904	354	0.4301	1	956	jgi|Aspros1|56335|CE56334_2645	25	1111	424-651:572.0 832-876:147.0 6-72:145.0 363-417:145.0 738-826:142.0 298-360:127.0 192-282:115.0 876-932:111.0 84-98:56.0 924-956:51.0 1-47:71.0 84-98:59.0 52-69:53.0	Aspros1_GeneCatalog_proteins_20160629.aa
Aspsac1|359695	Aspergillus saccharolyticus JOP 1030-1 v1.0	Ccc2	1925	1.12e-153	937	0.7894	384	0.4098	1	956	jgi|Aspsac1|359695|fgenesh1_kg.38_#_13_#_Locus4062v1rpkm20.61	25	1107	424-648:594.0 876-956:159.0 827-876:153.0 363-417:139.0 298-360:134.0 192-287:116.0 6-50:90.0 50-72:65.0 84-98:54.0 122-148:50.0 736-857:127.0 1-50:79.0 84-98:60.0 48-90:57.0 122-148:48.0	Aspsac1_GeneCatalog_proteins_20140605.aa
Aspscle1|392248	Aspergillus sclerotiicarbonarius CBS 121057 v1.0	Ccc2	1836	1.48e-153	851	0.7157	364	0.4277	1	956	jgi|Aspscle1|392248|fgenesh1_kg.1_#_136_#_Locus2808v1rpkm47.45	25	1108	424-651:604.0 876-956:156.0 827-876:152.0 298-360:137.0 369-417:135.0 192-287:130.0 6-47:89.0 84-98:58.0 50-72:56.0 738-861:138.0 1-47:75.0 84-98:60.0 52-69:46.0	Aspscle1_GeneCatalog_proteins_20140720.aa
Aspscl1|531020	Aspergillus sclerotioniger CBS115572 v1.0	Ccc2	1893	1.53e-154	870	0.7299	374	0.4299	1	956	jgi|Aspscl1|531020|fgenesh1_kg.3_#_234_#_Locus3629v1rpkm33.40	25	1111	424-651:606.0 876-956:156.0 827-876:152.0 192-287:137.0 369-417:135.0 298-355:128.0 6-47:88.0 84-98:58.0 50-69:51.0 122-148:50.0 738-861:138.0 1-47:79.0 84-98:60.0 52-69:55.0	Aspscl1_GeneCatalog_proteins_20140623.aa
Aspsc1|199657	Aspergillus sclerotiorum CBS 549.65 v1.0	Ccc2	1798	5.51e-157	833	0.6982	354	0.425	1	956	jgi|Aspsc1|199657|fgenesh1_kg.9_#_107_#_TRINITY_DN1664_c0_g1_i1	25	1112	424-651:576.0 827-876:150.0 363-417:146.0 738-826:130.0 298-360:125.0 192-282:119.0 876-932:112.0 6-50:89.0 50-76:59.0 84-98:56.0 924-956:53.0 1-47:71.0 84-98:59.0 52-69:53.0	Aspsc1_GeneCatalog_proteins_20160516.aa
Aspsep1|345802	Aspergillus sepultus CBS 257.85 v1.0	Ccc2	1895	6.59e-166	840	0.7059	365	0.4345	1	956	jgi|Aspsep1|345802|fgenesh1_pm.2_#_140	19	1110	424-651:612.0 832-876:150.0 369-417:135.0 743-825:133.0 298-365:130.0 876-932:117.0 192-277:116.0 6-50:92.0 50-73:64.0 122-148:60.0 924-956:56.0 84-98:51.0 1-47:75.0 84-98:60.0 52-69:44.0	Aspsep1_GeneCatalog_proteins_20191031.aa
Aspser1|174231	Aspergillus sergii CBS 130017 v1.0	Ccc2	1861	8.29e-158	848	0.7186	357	0.421	1	956	jgi|Aspser1|174231|fgenesh1_kg.26_#_85_#_TRINITY_DN843_c0_g2_i1	18	1101	426-651:600.0 832-876:147.0 367-417:138.0 738-825:135.0 286-356:133.0 192-277:110.0 876-932:107.0 1-50:80.0 84-98:62.0 48-69:58.0 924-956:51.0 6-47:87.0 84-98:57.0 50-69:54.0 122-148:42.0	Aspser1_GeneCatalog_proteins_20160915.aa
Aspses1|210982	Aspergillus sesamicola CBS 137324 v1.0	Ccc2	1803	4.56e-158	825	0.6915	352	0.4267	1	956	jgi|Aspses1|210982|CE210981_9663	25	1112	424-651:581.0 832-876:147.0 363-417:143.0 738-826:140.0 298-360:124.0 192-282:119.0 876-932:111.0 6-47:92.0 50-76:58.0 84-98:56.0 924-956:52.0 1-47:68.0 84-98:59.0 52-69:53.0	Aspses1_GeneCatalog_proteins_20190828.aa
Aspshe1|178690	Aspergillus shendaweii IBT 34197 v1.0	Ccc2	1851	4.73e-149	855	0.7185	364	0.4257	1	956	jgi|Aspshe1|178690|fgenesh1_kg.5_#_314_#_TRINITY_DN1463_c1_g1_i1	23	1109	426-651:598.0 827-876:154.0 363-417:140.0 298-360:131.0 192-282:120.0 876-932:115.0 1-47:83.0 50-69:67.0 84-98:60.0 924-956:52.0 743-857:121.0 6-50:99.0 84-98:60.0 50-72:51.0	Aspshe1_GeneCatalog_proteins_20191103.aa
Aspsia1|444177	Aspergillus siamensis CBS 137452 v1.0	Ccc2	1900	6.36e-151	899	0.7555	376	0.4182	1	956	jgi|Aspsia1|444177|fgenesh1_kg.27_#_99_#_TRINITY_DN3916_c0_g2_i1	23	1109	426-651:602.0 827-876:151.0 363-417:144.0 298-360:132.0 192-282:123.0 876-932:115.0 1-47:85.0 67-98:64.0 50-69:57.0 924-956:49.0 122-148:48.0 743-857:125.0 6-50:99.0 84-98:58.0 50-72:48.0	Aspsia1_GeneCatalog_proteins_20190524.aa
Aspsil1|308205	Aspergillus silvaticus CBS 128.55 v1.0	Ccc2	1818	1.94e-158	814	0.6869	353	0.4337	1	956	jgi|Aspsil1|308205|fgenesh1_kg.47_#_44_#_TRINITY_DN1806_c0_g2_i1	23	1106	426-651:579.0 827-876:150.0 367-417:143.0 737-826:141.0 296-356:127.0 192-282:121.0 876-932:107.0 6-47:86.0 84-98:61.0 50-72:56.0 924-956:54.0 1-47:78.0 84-98:60.0 57-69:55.0	Aspsil1_GeneCatalog_proteins_20170326.aa
Aspsim1_1|189025	Aspergillus similis v1.0	Ccc2	1963	3.87e-154	920	0.7777	378	0.4109	1	956	jgi|Aspsim1_1|189025|fgenesh1_kg.57_#_94_#_TRINITY_DN7902_c0_g1_i1	23	1105	424-651:572.0 827-876:153.0 737-826:141.0 369-417:136.0 296-356:118.0 876-932:109.0 192-282:99.0 1-47:77.0 71-98:61.0 53-69:59.0 924-956:54.0 122-150:50.0 6-47:83.0 84-98:60.0 50-72:53.0 6-50:92.0 57-71:46.0	Aspsim1_1_GeneCatalog_proteins_20160404.aa
Aspspa1|106855	Aspergillus spathulatus CBS 408.89 v1.0	Ccc2	1919	4.93e-153	902	0.758	378	0.4191	1	956	jgi|Aspspa1|106855|CE106854_1814	23	1109	426-657:600.0 827-876:154.0 363-417:145.0 298-360:130.0 192-282:125.0 876-932:115.0 1-47:83.0 50-69:67.0 70-98:61.0 122-148:53.0 924-956:52.0 743-857:129.0 6-50:99.0 84-98:55.0 50-72:51.0	Aspspa1_GeneCatalog_proteins_20170326.aa
Aspspe1_1|174116	Aspergillus spectabilis CBS 429.77A v1.0	Ccc2	1879	6.71e-161	860	0.7276	360	0.4186	1	956	jgi|Aspspe1_1|174116|fgenesh1_kg.82_#_15_#_TRINITY_DN12833_c0_g1_i1	23	1106	426-651:579.0 827-876:154.0 367-417:139.0 743-826:139.0 296-356:125.0 192-282:124.0 876-932:111.0 1-47:80.0 53-88:62.0 84-98:60.0 924-956:54.0 122-150:52.0 6-47:90.0 84-98:57.0 50-72:53.0	Aspspe1_1_GeneCatalog_proteins_20160309.aa
Aspspi1|158213	Aspergillus spinosus CBS 483.65 v1.0	Ccc2	1891	1.4e-149	888	0.7475	369	0.4155	1	956	jgi|Aspspi1|158213|CE158212_1849	23	1107	426-648:593.0 827-876:154.0 367-417:138.0 298-356:125.0 192-282:124.0 876-932:116.0 1-47:85.0 67-98:63.0 50-69:57.0 122-148:53.0 924-956:52.0 743-857:134.0 6-50:91.0 84-98:58.0 50-72:48.0	Aspspi1_GeneCatalog_proteins_20170320.aa
Aspspir1|421112	Aspergillus spiritus DTO 241-G7 v1.0	Ccc2	1860	3.57e-145	886	0.7445	365	0.412	1	956	jgi|Aspspir1|421112|CE421111_17731	22	1109	424-648:575.0 827-876:152.0 367-417:138.0 191-282:124.0 298-356:123.0 876-932:112.0 6-47:91.0 924-956:56.0 84-98:55.0 122-148:52.0 48-72:49.0 743-857:139.0 1-47:75.0 78-98:62.0 122-148:57.0	Aspspir1_GeneCatalog_proteins_20210202.aa
Aspstel1_1|185654	Aspergillus stella-maris CBS 113639 v1.0	Ccc2	1917	9.92e-156	905	0.7644	368	0.4066	1	956	jgi|Aspstel1_1|185654|fgenesh1_kg.122_#_1_#_TRINITY_DN8406_c0_g1_i1	23	1104	426-651:573.0 827-876:150.0 737-826:144.0 367-417:138.0 296-356:120.0 876-932:114.0 205-282:109.0 1-47:83.0 84-98:59.0 924-956:54.0 122-150:51.0 55-69:46.0 6-47:79.0 57-98:61.0 6-47:83.0 50-76:53.0	Aspstel1_1_GeneCatalog_proteins_20160404.aa
Aspestel1|177106	Aspergillus stellifer CBS 598.65 v1.0	Ccc2	1825	1.94e-139	866	0.732	360	0.4157	1	956	jgi|Aspestel1|177106|fgenesh1_kg.11_#_35_#_TRINITY_DN8272_c0_g1_i1	23	1105	424-648:571.0 827-876:151.0 369-417:136.0 296-356:118.0 876-932:110.0 192-282:104.0 6-47:86.0 84-98:57.0 924-956:54.0 50-72:53.0 136-150:45.0 743-857:145.0 1-47:77.0 71-98:61.0 55-69:57.0	Aspestel1_GeneCatalog_proteins_20210713.aa
Aspstec1_1|237225	Aspergillus stercoraria CBS 428.93 v1.0	Ccc2	1974	1.42e-140	959	0.81	388	0.4046	1	956	jgi|Aspstec1_1|237225|fgenesh1_kg.7_#_184_#_TRINITY_DN3317_c1_g1_i1	23	1106	424-651:567.0 827-876:152.0 367-417:139.0 192-282:116.0 296-356:115.0 876-932:109.0 1-47:76.0 84-98:58.0 50-69:57.0 924-956:54.0 122-155:50.0 735-857:144.0 6-47:82.0 84-98:57.0 50-70:52.0 6-49:89.0 50-76:57.0	Aspstec1_1_GeneCatalog_proteins_20160404.aa
Aspste1|36384	Aspergillus steynii IBT 23096 v1.0	Ccc2	1807	4.74e-158	833	0.6982	358	0.4298	1	956	jgi|Aspste1|36384|CE36383_10514	25	1112	424-651:569.0 363-417:154.0 832-876:147.0 738-826:140.0 298-356:125.0 192-282:118.0 876-932:111.0 6-47:92.0 50-76:59.0 84-98:56.0 924-956:52.0 1-47:71.0 84-98:59.0 52-81:54.0	Aspste1_GeneCatalog_proteins_20140201.aa
Aspsub1|191821	Aspergillus subauricomus CBS 638.78 v1.0	Ccc2	1824	3.19e-160	837	0.7016	358	0.4277	1	956	jgi|Aspsub1|191821|fgenesh1_kg.90_#_79_#_TRINITY_DN3147_c1_g1_i1	25	1112	424-651:575.0 832-876:147.0 363-417:146.0 738-826:141.0 298-360:134.0 192-282:119.0 876-932:113.0 6-47:93.0 50-76:63.0 84-98:56.0 924-956:52.0 1-47:71.0 84-98:59.0 52-81:55.0	Aspsub1_GeneCatalog_proteins_20160724.aa
Aspsublat1|234090	Aspergillus sublatus IBT 19356 v1.0	Ccc2	1825	1.9e-139	866	0.732	360	0.4157	1	956	jgi|Aspsublat1|234090|fgenesh1_kg.21_#_131_#_TRINITY_DN2461_c1_g1_i1	23	1105	424-648:571.0 827-876:151.0 369-417:136.0 296-356:118.0 876-932:110.0 192-282:104.0 6-47:86.0 84-98:57.0 924-956:54.0 50-72:53.0 136-150:45.0 743-857:145.0 1-47:77.0 71-98:61.0 55-69:57.0	Aspsublat1_GeneCatalog_proteins_20170619.aa
Aspsubr1|873	Aspergillus subramanianii CBS 138230 v1.0	Ccc2	1789	9.26e-156	833	0.6982	354	0.425	1	956	jgi|Aspsubr1|873|CE872_6954	25	1112	424-651:570.0 827-876:150.0 363-417:146.0 738-826:130.0 298-360:125.0 192-282:120.0 876-932:111.0 6-50:89.0 50-76:59.0 84-98:55.0 924-956:51.0 1-47:71.0 84-98:59.0 52-69:53.0	Aspsubr1_GeneCatalog_proteins_20191031.aa
Aspesubv1|23890	Aspergillus subversicolor IBT 32280 v1.0	Ccc2	1828	2.27e-156	856	0.7236	354	0.4136	1	956	jgi|Aspesubv1|23890|fgenesh1_pg.19_#_248	23	1103	426-651:582.0 827-876:146.0 737-826:139.0 369-417:135.0 296-360:117.0 876-932:115.0 192-282:112.0 6-47:83.0 84-98:59.0 924-956:54.0 122-155:53.0 48-72:51.0 1-47:78.0 84-98:59.0 53-69:45.0	Aspesubv1_GeneCatalog_proteins_20210706.aa
Aspsulp1|547875	Aspergillus sulphureoviridis CBS 140626 v1.0	Ccc2	1970	8.63e-141	956	0.8081	387	0.4048	1	956	jgi|Aspsulp1|547875|fgenesh1_kg.13_#_31_#_TRINITY_DN12278_c0_g1_i1	23	1105	424-651:572.0 827-876:151.0 367-417:139.0 296-356:120.0 876-932:109.0 192-282:102.0 1-50:78.0 71-98:61.0 53-69:59.0 924-956:54.0 122-150:50.0 737-857:140.0 6-47:83.0 84-98:60.0 50-72:54.0 6-50:92.0 57-71:46.0	Aspsulp1_GeneCatalog_proteins_20210523.aa
Aspsul1|238486	Aspergillus sulphureus CBS 550.65 v1.0	Ccc2	1795	3.38e-161	832	0.698	353	0.4243	1	956	jgi|Aspsul1|238486|fgenesh1_kg.71_#_1_#_TRINITY_DN9217_c0_g1_i1	25	1110	424-651:576.0 827-876:150.0 363-417:146.0 6-76:145.0 738-826:131.0 298-360:125.0 192-282:119.0 876-932:111.0 84-98:55.0 924-956:52.0 1-47:71.0 84-98:59.0 52-69:55.0	Aspsul1_FilteredModels1_proteins_2022-01-21.fasta
Aspsy1|154344	Aspergillus sydowii CBS 593.65 v1.0	Ccc2	1938	2.34e-154	930	0.7861	373	0.4011	6	973	jgi|Aspsy1|154344|e_gw1.7.640.1	28	1120	426-651:579.0 827-876:142.0 743-826:140.0 369-417:135.0 296-360:118.0 192-282:112.0 876-932:111.0 6-48:84.0 84-98:58.0 924-973:55.0 50-76:50.0 122-150:47.0 6-47:71.0 84-98:59.0 55-69:42.0 6-50:90.0 50-76:45.0	Aspsy1_GeneCatalog_proteins_20120625.aa
Asptaic1|188703	Aspergillus taichungensis IBT 19404 v1.0	Ccc2	1814	1.84e-140	878	0.7517	356	0.4055	1	956	jgi|Asptaic1|188703|fgenesh1_pm.124_#_22	1	1092	426-653:586.0 827-876:151.0 367-417:134.0 298-360:125.0 876-932:107.0 205-282:102.0 7-47:95.0 924-956:55.0 84-101:51.0 48-69:50.0 743-861:124.0 1-50:85.0 50-76:53.0 122-148:49.0 85-98:47.0	Asptaic1_FilteredModels1_proteins_2022-01-21.fasta
Asptam1|181827	Aspergillus tamarii CBS 117626 v1.0	Ccc2	1861	1.23e-158	843	0.7144	357	0.4235	1	956	jgi|Asptam1|181827|CE181826_2147	18	1101	426-651:598.0 832-876:146.0 367-417:138.0 738-825:135.0 286-356:132.0 192-277:113.0 876-932:106.0 6-47:89.0 84-98:59.0 924-956:57.0 50-69:54.0 1-47:78.0 84-98:59.0 50-69:54.0 122-148:43.0	Asptam1_GeneCatalog_proteins_20160914.aa
Asptan1|90970	Aspergillus tanneri DTO 303-18 v1.0	Ccc2	1771	2.32e-152	831	0.6937	352	0.4236	1	956	jgi|Asptan1|90970|CE90969_9680	25	1117	424-651:585.0 827-876:149.0 369-417:143.0 743-826:125.0 298-356:120.0 876-932:111.0 192-282:106.0 6-50:90.0 50-69:62.0 924-956:54.0 1-47:67.0 84-98:59.0 52-77:56.0 122-148:44.0	Asptan1_GeneCatalog_proteins_20170613.aa
Asptem1|63324	Aspergillus templicola CBS 138181 v1.0	Ccc2	1983	7.7e-149	965	0.8123	394	0.4083	1	956	jgi|Asptem1|63324|CE63323_13840	21	1106	424-651:602.0 827-876:155.0 887-956:148.0 369-417:135.0 298-356:131.0 192-282:94.0 6-50:86.0 122-148:58.0 50-74:55.0 84-98:55.0 722-857:139.0 1-47:70.0 48-76:59.0 84-98:59.0 6-47:81.0 50-86:56.0	Asptem1_GeneCatalog_proteins_20191030.aa
Aspten1|420618	Aspergillus tennesseensis IBT 32283 v1.0	Ccc2	1831	4.51e-157	849	0.7189	355	0.4181	1	956	jgi|Aspten1|420618|CE420617_7739	23	1101	426-651:585.0 827-876:146.0 743-826:138.0 369-417:135.0 296-360:118.0 192-282:117.0 876-932:115.0 6-47:83.0 84-98:58.0 50-78:56.0 924-956:54.0 122-150:46.0 1-47:78.0 84-98:59.0 53-69:43.0	Aspten1_GeneCatalog_proteins_20190829.aa
Asptep1_1|21927	Aspergillus teporis DTO058-E5 v1.0	Ccc2	2062	4.57e-147	993	0.8296	399	0.4018	1	956	jgi|Asptep1_1|21927|gm1.5469_g	22	1113	424-651:589.0 827-876:153.0 367-417:138.0 294-356:120.0 192-282:118.0 876-932:112.0 6-47:93.0 122-148:64.0 84-98:54.0 924-956:52.0 50-72:48.0 743-857:136.0 1-47:74.0 77-98:62.0 122-148:55.0 53-81:47.0 6-49:89.0 50-78:58.0	Asptep1_1_GeneCatalog_proteins_20210119.aa
Aspte1|6709	Aspergillus terreus NIH 2624	Ccc2	2069	5.58e-168	959	0.8232	406	0.4234	1	937	jgi|Aspte1|6709|ATET_03146	23	1084	426-651:610.0 831-876:149.0 887-937:145.0 290-365:138.0 734-825:138.0 369-417:135.0 179-282:121.0 6-52:92.0 50-72:61.0 84-98:57.0 122-148:49.0 1-47:78.0 50-81:59.0 84-98:56.0 122-148:43.0 6-50:90.0 50-86:48.0	Aspte1_GeneCatalog_proteins_20120919.aa
Asptetr1|170216	Aspergillus tetrazonus CBS 591.65A v1.0	Ccc2	1966	2.19e-140	928	0.7838	383	0.4127	1	956	jgi|Asptetr1|170216|fgenesh1_kg.39_#_147_#_TRINITY_DN10133_c0_g1_i1	24	1106	424-648:571.0 827-876:151.0 369-417:136.0 296-356:118.0 876-932:110.0 192-282:105.0 6-47:86.0 84-98:57.0 924-956:54.0 50-72:53.0 136-150:51.0 743-857:145.0 1-47:77.0 71-98:61.0 55-69:57.0 6-50:88.0 55-71:46.0	Asptetr1_GeneCatalog_proteins_20160413.aa
Aspthe1|277045	Aspergillus thermomutatus v1.0	Ccc2	1908	5.18e-152	882	0.7412	372	0.4218	1	956	jgi|Aspthe1|277045|fgenesh1_kg.11_#_337_#_TRINITY_DN579_c0_g2_i1	23	1109	426-651:605.0 827-876:150.0 363-417:141.0 298-360:130.0 192-282:123.0 876-932:115.0 1-47:83.0 50-69:67.0 84-98:60.0 122-148:52.0 924-956:52.0 743-857:129.0 6-50:95.0 84-98:58.0 50-72:48.0	Aspthe1_GeneCatalog_proteins_20160910.aa
Aspth1|331262	Aspergillus thesauricus IBT 34227 v1.0	Ccc2	1954	5.88e-158	880	0.7432	373	0.4239	1	932	jgi|Aspth1|331262|fgenesh1_kg.60_#_21_#_TRINITY_DN2739_c0_g1_i1	20	1078	424-651:584.0 737-826:152.0 827-876:146.0 369-417:135.0 296-356:122.0 192-282:120.0 876-932:112.0 1-47:80.0 84-98:59.0 122-150:57.0 53-69:55.0 6-47:85.0 84-98:57.0 50-72:50.0 6-47:85.0 48-71:55.0	Aspth1_GeneCatalog_proteins_20190828.aa
Asptran1|121580	Aspergillus transcarpathicus CBS 423.68 v1.0	Ccc2	1958	7.44e-158	924	0.7778	388	0.4199	1	956	jgi|Asptran1|121580|fgenesh1_kg.7_#_35_#_TRINITY_DN761_c0_g1_i1	26	1108	424-676:630.0 827-876:150.0 286-363:140.0 363-417:140.0 192-277:121.0 876-932:116.0 6-50:91.0 122-148:62.0 84-98:60.0 50-72:59.0 924-956:52.0 736-857:136.0 1-47:81.0 52-69:61.0 84-98:59.0	Asptran1_GeneCatalog_proteins_20190828.aa
Asptra1|201964	Aspergillus transmontanensis CBS 130015 v1.0	Ccc2	1857	2.91e-157	848	0.7186	355	0.4186	1	956	jgi|Asptra1|201964|CE201963_5970	18	1101	426-651:600.0 832-876:147.0 367-417:138.0 286-356:133.0 738-825:131.0 192-277:110.0 876-932:107.0 1-50:80.0 84-98:62.0 48-69:58.0 924-956:51.0 6-47:87.0 84-98:57.0 50-69:54.0 122-148:42.0	Asptra1_GeneCatalog_proteins_20160915.aa
Asptri1|56434	Aspergillus trinidadensis IBT 32571 v1.0	Ccc2	1885	2.79e-154	878	0.7366	366	0.4169	1	956	jgi|Asptri1|56434|CE56433_1130	25	1108	424-651:606.0 876-956:156.0 827-876:152.0 298-360:136.0 369-417:135.0 192-287:127.0 6-50:89.0 50-72:57.0 84-98:54.0 122-148:47.0 736-857:140.0 1-47:78.0 84-98:60.0 53-69:48.0	Asptri1_FilteredModels1_proteins_2022-01-21.fasta
Asptr1|159220	Aspergillus triticus CBS266.81 v1.0	Ccc2	1679	9.66e-141	789	0.6784	329	0.417	6	956	jgi|Asptr1|159220|fgenesh1_pm.23_#_14	94	1088	426-639:590.0 827-876:151.0 367-417:134.0 298-356:120.0 876-932:110.0 205-287:103.0 7-47:97.0 924-956:55.0 48-69:50.0 84-101:48.0 743-861:131.0 6-47:90.0	Asptr1_GeneCatalog_proteins_20160629.aa
Asptsu1|298773	Aspergillus tsurutae IBT 34206 v1.0	Ccc2	1906	1.97e-150	882	0.7412	374	0.424	1	956	jgi|Asptsu1|298773|CE298772_13744	23	1109	426-651:593.0 827-876:154.0 363-417:140.0 298-360:130.0 192-282:117.0 876-932:114.0 1-47:83.0 50-69:67.0 84-98:63.0 122-148:53.0 924-956:52.0 743-857:135.0 6-50:96.0 84-98:58.0 50-72:51.0	Asptsu1_GeneCatalog_proteins_20191031.aa
Asptu1|27726	Aspergillus tubingensis v1.0	Ccc2	1960	1.98e-156	896	0.7504	381	0.4252	1	956	jgi|Asptu1|27726|fgenesh1_pg.2_#_675	25	1109	426-651:609.0 876-956:158.0 827-876:152.0 192-287:139.0 369-417:135.0 298-356:132.0 6-47:87.0 50-69:57.0 84-98:57.0 122-148:49.0 738-861:137.0 1-47:75.0 52-69:63.0 84-98:60.0 122-148:50.0	Asptu1_GeneCatalog_proteins_20120711.aa
Asptur1|81477	Aspergillus turcosus IBT 27921 v1.0	Ccc2	1953	1.53e-150	908	0.7605	384	0.4229	1	956	jgi|Asptur1|81477|CE81476_1194	23	1109	426-651:593.0 827-876:154.0 363-417:140.0 299-360:126.0 192-282:125.0 876-932:115.0 6-50:99.0 84-98:58.0 122-148:53.0 50-72:52.0 924-956:52.0 743-857:138.0 1-47:76.0 50-69:67.0 84-98:60.0 122-148:45.0	Asptur1_GeneCatalog_proteins_20170613.aa
Aspudag1|319922	Aspergillus udagawae CBS 114217 v1.0	Ccc2	1881	1.09e-146	881	0.7403	368	0.4177	1	937	jgi|Aspudag1|319922|fgenesh1_kg.35_#_237_#_TRINITY_DN16366_c0_g1_i1	23	1090	426-651:597.0 827-876:154.0 363-417:132.0 298-360:127.0 191-282:126.0 876-932:115.0 6-50:99.0 84-98:58.0 50-72:48.0 122-148:47.0 743-857:132.0 1-47:81.0 67-98:62.0 50-69:57.0 924-937:46.0	Aspudag1_GeneCatalog_proteins_20210202.aa
Aspuda1|6145	Aspergillus udagawae IFM 46973	Ccc2	1881	1.08e-146	881	0.7403	368	0.4177	1	937	jgi|Aspuda1|6145|AUD_2293	23	1090	426-651:597.0 827-876:154.0 363-417:132.0 298-360:127.0 191-282:126.0 876-932:115.0 6-50:99.0 84-98:58.0 50-72:48.0 122-148:47.0 743-857:132.0 1-47:81.0 67-98:62.0 50-69:57.0 924-937:46.0	Aspuda1_GeneCatalog_proteins_20160920.aa
Aspumb1|283945	Aspergillus umbrosus CBS 117.46 v1.0	Ccc2	1865	1.51e-145	911	0.7655	369	0.405	1	956	jgi|Aspumb1|283945|fgenesh1_kg.18_#_268_#_TRINITY_DN16633_c0_g1_i2	22	1109	410-648:578.0 827-876:152.0 367-417:138.0 191-282:124.0 298-356:124.0 876-932:112.0 6-47:93.0 84-98:55.0 924-956:53.0 122-148:52.0 48-72:49.0 743-857:138.0 1-47:75.0 78-98:62.0 122-159:60.0	Aspumb1_GeneCatalog_proteins_20210708.aa
Aspund1_1|69999	Aspergillus undulatus CBS 261.88 v1.0	Ccc2	2005	2.12e-154	967	0.8153	391	0.4043	1	956	jgi|Aspund1_1|69999|CE69998_9568	23	1104	426-651:578.0 827-876:151.0 367-417:138.0 743-826:124.0 298-356:115.0 876-932:114.0 179-282:106.0 5-47:87.0 84-98:57.0 122-150:54.0 924-956:54.0 50-72:53.0 1-50:81.0 83-98:62.0 50-69:51.0 122-156:45.0 6-50:85.0 50-76:50.0	Aspund1_1_GeneCatalog_proteins_20160404.aa
Aspung1|128983	Aspergillus unguis CBS132.55 v1.0	Ccc2	2032	5.02e-142	988	0.8324	395	0.3998	1	956	jgi|Aspung1|128983|fgenesh1_kg.1_#_1318_#_TRINITY_DN1464_c0_g1_i1	23	1106	424-651:573.0 827-876:152.0 369-417:135.0 296-356:118.0 192-282:117.0 876-932:105.0 6-47:87.0 48-76:59.0 84-98:57.0 924-956:54.0 122-155:47.0 737-857:140.0 6-50:101.0 50-76:51.0 1-47:79.0 84-98:60.0 53-69:55.0 122-148:42.0	Aspung1_FilteredModels1_proteins_2022-01-21.fasta
Aspuni1_1|41655	Aspergillus unilateralis CBS 126.56 v1.0	Ccc2	1803	1.36e-152	854	0.8011	352	0.4122	6	956	jgi|Aspuni1_1|41655|fgenesh1_kg.9_#_85_#_TRINITY_DN816_c0_g1_i1	1	985	426-657:599.0 876-956:155.0 827-876:154.0 363-417:140.0 298-360:130.0 192-282:124.0 11-50:81.0 84-98:55.0 122-148:54.0 50-72:51.0 743-857:132.0 6-47:82.0 50-69:46.0	Aspuni1_1_GeneCatalog_proteins_20210330.aa
Aspuva1|352041	Aspergillus uvarum CBS 121591 v1.0	Ccc2	1906	7.31e-157	889	0.7477	374	0.4207	1	956	jgi|Aspuva1|352041|fgenesh1_kg.11_#_164_#_Locus3852v1rpkm25.41	25	1107	424-651:609.0 876-956:157.0 827-876:152.0 363-417:137.0 298-360:136.0 192-287:131.0 6-50:89.0 50-72:57.0 122-148:56.0 84-98:54.0 729-857:145.0 1-47:76.0 84-98:60.0 55-69:47.0	Aspuva1_GeneCatalog_proteins_20140531.aa
Aspvad1|399900	Aspergillus vadensis CBS 113365 v1.0	Ccc2	1967	1.93e-156	901	0.7552	383	0.4251	1	956	jgi|Aspvad1|399900|fgenesh1_kg.1_#_191_#_Locus5938v1rpkm11.94	25	1108	424-651:606.0 876-956:158.0 827-876:152.0 192-287:139.0 369-417:135.0 298-356:132.0 6-47:87.0 50-72:60.0 84-98:57.0 122-148:49.0 738-861:144.0 1-47:75.0 52-69:63.0 84-98:60.0 122-148:50.0	Aspvad1_GeneCatalog_proteins_20140612.aa
Aspvar1|319389	Aspergillus varians CBS 505.65 v1.0	Ccc2	1824	5.47e-157	840	0.7077	352	0.419	1	956	jgi|Aspvar1|319389|fgenesh1_kg.12_#_316_#_TRINITY_DN333_c0_g1_i1	24	1107	426-651:574.0 827-876:150.0 369-417:135.0 739-826:133.0 287-356:119.0 205-282:116.0 876-932:114.0 6-47:85.0 122-150:61.0 84-98:55.0 49-72:54.0 924-956:54.0 1-47:73.0 84-98:59.0 53-69:42.0	Aspvar1_GeneCatalog_proteins_20170320.aa
Aspven1|368276	Aspergillus venezuelensis CBS 868.97 v1.0	Ccc2	1835	1.53e-156	838	0.7072	353	0.4212	1	956	jgi|Aspven1|368276|fgenesh1_kg.55_#_20_#_TRINITY_DN8966_c0_g1_i1	23	1104	426-651:575.0 827-876:150.0 737-826:143.0 367-417:138.0 296-356:116.0 876-932:114.0 205-282:111.0 6-47:83.0 50-76:58.0 84-98:57.0 924-956:54.0 122-150:48.0 1-47:75.0 84-98:60.0 53-69:53.0	Aspven1_FilteredModels1_proteins_2022-01-21.fasta
Aspve1|86997	Aspergillus versicolor v1.0	Ccc2	1966	4.63e-157	905	0.765	376	0.4155	1	956	jgi|Aspve1|86997|gm1.9465_g	23	1103	426-651:585.0 827-876:146.0 743-826:144.0 369-417:135.0 296-360:119.0 876-932:115.0 192-282:111.0 6-47:82.0 84-98:60.0 50-76:54.0 924-956:54.0 136-150:46.0 1-47:78.0 84-98:59.0 53-69:42.0 6-50:86.0 50-76:50.0	Aspve1_GeneCatalog_proteins_20120621.aa
Aspvio1|423273	Aspergillus violaceofuscus CBS 115571 v1.0	Ccc2	1915	9.17e-157	899	0.7625	378	0.4205	1	956	jgi|Aspvio1|423273|fgenesh1_pm.45_#_66	25	1097	424-651:609.0 876-956:157.0 827-876:152.0 363-417:137.0 298-360:136.0 192-287:130.0 6-50:91.0 50-72:57.0 84-98:54.0 122-147:54.0 729-857:147.0 1-47:77.0 84-98:60.0 50-75:54.0	Aspvio1_GeneCatalog_proteins_20140719.aa
Aspvir1|235211	Aspergillus viridinutans CBS 127.56 v1.0	Ccc2	1894	5.1e-150	882	0.7424	372	0.4218	1	956	jgi|Aspvir1|235211|MIX6681_5318_96	21	1107	426-651:602.0 827-876:154.0 363-417:137.0 298-360:131.0 192-282:119.0 876-932:115.0 6-50:99.0 84-98:58.0 122-148:51.0 924-956:49.0 50-72:48.0 743-857:131.0 1-47:83.0 84-98:60.0 50-69:57.0	Aspvir1_GeneCatalog_proteins_20190828.aa
Aspwak1|32282	Aspergillus waksmanii IBT 31900 v1.0	Ccc2	1914	2.57e-152	902	0.758	377	0.418	1	956	jgi|Aspwak1|32282|CE32281_43353	23	1109	426-657:598.0 827-876:154.0 363-417:145.0 298-360:130.0 192-282:125.0 876-932:115.0 1-47:83.0 50-69:64.0 70-98:61.0 122-148:53.0 924-956:52.0 743-857:129.0 6-50:99.0 84-98:55.0 50-72:51.0	Aspwak1_GeneCatalog_proteins_20191031.aa
Aspwel1|104633	Aspergillus welwitschiae CBS139.54b v1.0	Ccc2	1945	8.84e-155	913	0.764	381	0.4173	1	956	jgi|Aspwel1|104633|CE104632_2694	25	1110	424-651:599.0 876-956:158.0 827-876:152.0 192-287:137.0 369-417:135.0 298-356:132.0 6-52:90.0 84-98:57.0 50-72:55.0 122-148:48.0 738-861:139.0 1-47:75.0 84-98:60.0 52-69:59.0 124-157:49.0	Aspwel1_GeneCatalog_proteins_20160629.aa
Aspwe1|47294	Aspergillus wentii v1.0	Ccc2	1889	4.17e-165	848	0.7126	367	0.4328	1	956	jgi|Aspwe1|47294|fgenesh1_pm.1_#_346	19	1110	416-651:614.0 832-876:148.0 369-417:135.0 743-825:134.0 298-365:129.0 192-277:121.0 876-932:117.0 6-50:89.0 50-73:61.0 924-956:56.0 122-148:54.0 84-98:52.0 1-47:75.0 84-98:60.0 52-69:44.0	Aspwe1_GeneCatalog_proteins_20120711.aa
Aspwest1|177352	Aspergillus westerdijkiae CBS 112803 v1.0	Ccc2	1855	5.13e-159	851	0.7133	363	0.4266	1	956	jgi|Aspwest1|177352|CE177351_5244	25	1112	424-651:587.0 832-876:147.0 363-417:143.0 739-826:130.0 298-360:128.0 192-282:118.0 876-932:113.0 6-47:98.0 50-76:58.0 84-98:56.0 924-956:52.0 1-47:71.0 84-98:59.0 52-69:53.0 122-148:42.0	Aspwest1_GeneCatalog_proteins_20191105.aa
Aspwest1|280423	Aspergillus westerdijkiae CBS 112803 v1.0	Ccc2	1685	8.25e-135	780	0.7209	336	0.4308	6	956	jgi|Aspwest1|280423|fgenesh1_pm.105_#_10	12	1017	426-559:341.0 570-639:236.0 876-956:151.0 743-861:144.0 296-356:134.0 369-417:133.0 6-52:82.0 84-101:64.0 234-282:64.0 122-148:53.0 205-234:46.0 831-876:133.0 50-78:55.0 6-25:49.0	Aspwest1_GeneCatalog_proteins_20191105.aa
Aspwes1|173006	Aspergillus westlandensis CBS 123905 v1.0	Ccc2	1617	2.82e-157	738	0.6228	320	0.4336	6	956	jgi|Aspwes1|173006|fgenesh1_kg.373_#_8_#_TRINITY_DN4257_c0_g1_i1	118	1104	424-648:571.0 832-876:147.0 363-417:141.0 738-826:141.0 298-360:131.0 192-282:117.0 876-932:113.0 6-47:93.0 84-98:56.0 50-72:55.0 924-956:52.0	Aspwes1_GeneCatalog_proteins_20170502.aa
Aspxer1|396942	Aspergillus xerophilus CBS 938.73 v1.0	Ccc2	1841	6.96e-143	881	0.7403	361	0.4098	1	956	jgi|Aspxer1|396942|fgenesh1_kg.87_#_37_#_TRINITY_DN3281_c0_g2_i1	20	1107	424-648:582.0 827-876:149.0 369-417:135.0 294-356:123.0 192-282:116.0 876-932:111.0 6-47:93.0 84-98:53.0 924-956:52.0 48-72:48.0 122-148:48.0 743-857:137.0 1-47:76.0 84-98:60.0 122-148:58.0	Aspxer1_GeneCatalog_proteins_20210405.aa
Eurhe1|517380	Eurotium rubrum v1.0	Ccc2	1896	2.63e-144	910	0.7791	372	0.4088	1	956	jgi|Eurhe1|517380|fgenesh1_pm.25_#_81	1	1087	424-648:569.0 827-876:152.0 367-417:138.0 191-282:124.0 298-356:124.0 876-932:112.0 6-47:94.0 84-98:55.0 122-148:53.0 924-956:53.0 48-82:46.0 743-857:139.0 1-47:75.0 84-98:60.0 122-148:56.0 50-69:46.0	Eurhe1_GeneCatalog_proteins_20120312.aa
Neofi1|486	Neosartorya fischeri NRRL 181	Ccc2	1893	1.75e-149	889	0.7515	372	0.4184	1	956	jgi|Neofi1|486|7000001156962752	23	1107	426-648:594.0 827-876:154.0 367-417:138.0 298-356:125.0 192-282:123.0 876-932:115.0 1-47:83.0 67-98:62.0 50-69:59.0 122-148:54.0 924-956:52.0 743-857:131.0 6-50:94.0 84-98:60.0 50-73:49.0	Neofi1_GeneCatalog_proteins_20120815.aa
Aspacri1|69941	Aspergillus acristatulus CBS 119.55 v1.0	Pca1	854	1.47e-73	464	0.368	169	0.3642	4	921	jgi|Aspacri1|69941|CE69940_713	464	1229	413-545:257.0 575-639:159.0 730-836:128.0 833-871:92.0 876-921:89.0 4-47:74.0 373-402:55.0	Aspacri1_GeneCatalog_proteins_20160412.aa
Aspaff1|516883	Aspergillus affinis CBS 129190 v1.0	Pca1	934	2.92e-79	500	0.3934	188	0.376	4	921	jgi|Aspaff1|516883|fgenesh1_kg.36_#_75_#_TRINITY_DN4636_c0_g1_i2	474	1239	413-545:267.0 575-639:162.0 730-836:137.0 833-871:95.0 880-921:84.0 4-47:75.0 318-357:60.0 373-402:54.0	Aspaff1_GeneCatalog_proteins_20181129.aa
Aspala1|34061	Aspergillus alabamensis v1.0	Pca1	887	5.66e-73	468	0.3688	179	0.3825	4	921	jgi|Aspala1|34061|CE34060_2606	468	1237	413-545:268.0 575-639:160.0 736-817:121.0 880-921:89.0 4-50:72.0 373-410:62.0 836-859:60.0 318-354:55.0	Aspala1_GeneCatalog_proteins_20160910.aa
Aspalbe1|166320	Aspergillus albertensis v1.0	Pca1	815	1.55e-68	485	0.4232	169	0.3485	4	921	jgi|Aspalbe1|166320|fgenesh1_kg.147_#_7_#_TRINITY_DN14160_c0_g2_i1	348	1114	413-548:272.0 575-639:159.0 736-866:130.0 4-47:71.0 880-921:69.0 373-402:58.0 318-354:56.0	Aspalbe1_GeneCatalog_proteins_20160720.aa
Aspall1|131958	Aspergillus allahabadii v1.0	Pca1	863	4.46e-70	456	0.3972	175	0.3838	4	921	jgi|Aspall1|131958|fgenesh1_kg.17_#_68_#_TRINITY_DN6945_c2_g1_i1	347	1116	424-545:267.0 575-639:158.0 730-817:114.0 880-921:82.0 4-43:68.0 373-410:61.0 836-859:57.0 318-354:56.0	Aspall1_GeneCatalog_proteins_20160910.aa
Aspalli1|285764	Aspergillus alliaceus CBS 536.65 v1.0	Pca1	819	4.5e-69	485	0.4232	169	0.3485	4	921	jgi|Aspalli1|285764|fgenesh1_kg.43_#_83_#_TRINITY_DN7705_c0_g1_i2	348	1114	413-548:272.0 575-639:159.0 736-866:134.0 4-47:71.0 880-921:69.0 373-402:58.0 318-354:56.0	Aspalli1_GeneCatalog_proteins_20161018.aa
Aspamoe1|206219	Aspergillus amoeneus CBS 111.32 v1.0	Pca1	854	8.35e-69	446	0.3885	167	0.3744	4	921	jgi|Aspamoe1|206219|fgenesh1_kg.33_#_117_#_TRINITY_DN757_c0_g1_i1	346	1116	424-548:262.0 575-639:161.0 736-817:112.0 880-921:75.0 4-43:66.0 825-859:64.0 373-410:61.0 336-354:53.0	Aspamoe1_GeneCatalog_proteins_20160413.aa
Aspang1|918530	Aspergillus angustatus CBS 273.65 v1.0	Pca1	926	1.02e-73	475	0.4215	183	0.3853	4	921	jgi|Aspang1|918530|fgenesh1_kg.4_#_270_#_TRINITY_DN1484_c0_g1_i2	325	1095	424-545:258.0 575-639:165.0 736-817:125.0 880-921:81.0 4-43:69.0 373-410:61.0 833-859:60.0 318-354:59.0 201-222:48.0	Aspang1_GeneCatalog_proteins_20210202.aa
Aspara19utr|142405	Aspergillus arachidicola v1.0	Pca1	925	8.18e-75	462	0.5804	184	0.3983	11	921	jgi|Aspara19utr|142405|fgenesh1_kg.89_#_20_#_TRINITY_DN3254_c0_g2_i1	1	764	413-548:284.0 575-639:167.0 736-826:126.0 880-921:75.0 836-859:62.0 373-402:58.0 336-354:54.0 11-50:52.0 857-871:47.0	Aspara19utr_GeneCatalog_proteins_20160816.aa
Asparx1|211537	Aspergillus arxii CBS 52583 v1.0	Pca1	863	5.09e-75	444	0.3772	167	0.3761	4	921	jgi|Asparx1|211537|gm1.6582_g	372	1145	419-545:275.0 557-639:170.0 730-817:120.0 833-871:89.0 880-921:85.0 4-38:63.0 373-402:61.0	Asparx1_GeneCatalog_proteins_20170407.aa
Aspaura1|191650	Aspergillus aurantiobrunneus CBS 465.65 v1.0	Pca1	817	7.16e-64	390	0.3311	167	0.4282	4	921	jgi|Aspaura1|191650|fgenesh1_kg.81_#_73_#_TRINITY_DN2941_c0_g1_i1	382	1148	424-545:258.0 575-639:163.0 4-50:81.0 880-921:81.0 830-853:73.0 373-410:62.0 318-354:53.0 857-871:46.0	Aspaura1_GeneCatalog_proteins_20160412.aa
Aspauran1|456819	Aspergillus aurantiopurpureus v1.0	Pca1	889	2.08e-73	447	0.3713	180	0.4027	4	921	jgi|Aspauran1|456819|CE456818_9026	402	1172	413-545:281.0 575-639:166.0 740-817:119.0 880-921:84.0 4-43:68.0 832-853:60.0 318-354:56.0 373-402:55.0	Aspauran1_GeneCatalog_proteins_20210409.aa
Aspaurful1|480192	Aspergillus aureofulgens IBT 27100 v1.0	Pca1	947	1.48e-76	468	0.4116	185	0.3953	4	921	jgi|Aspaurful1|480192|fgenesh1_pm.92_#_11	328	1105	413-545:265.0 575-639:161.0 740-817:125.0 880-921:87.0 4-50:78.0 373-410:63.0 201-222:58.0 836-859:56.0 336-354:54.0	Aspaurful1_GeneCatalog_proteins_20191031.aa
Aspaur1|134518	Aspergillus aureoterreus v1.0	Pca1	893	5.14e-74	479	0.4056	179	0.3737	4	921	jgi|Aspaur1|134518|CE134517_738	382	1149	413-545:276.0 575-639:160.0 740-832:122.0 880-921:85.0 4-47:70.0 373-410:62.0 836-859:61.0 318-357:57.0	Aspaur1_GeneCatalog_proteins_20160910.aa
Aspaus1|930428	Aspergillus austroafricanus IBT 32289 v1.0	Pca1	911	1.15e-71	487	0.4242	181	0.3717	4	921	jgi|Aspaus1|930428|fgenesh1_kg.45_#_52_#_TRINITY_DN5092_c0_g2_i1	346	1116	413-545:256.0 575-639:161.0 736-817:121.0 880-921:84.0 4-43:67.0 825-859:64.0 373-410:57.0 318-354:55.0 857-871:46.0	Aspaus1_GeneCatalog_proteins_20210715.aa
Aspave1|172678	Aspergillus avenaceus IBT 18842 v1.0	Pca1	818	4.96e-69	442	0.3953	164	0.371	4	925	jgi|Aspave1|172678|MIX4990_166_17	366	1090	413-545:256.0 575-639:160.0 742-836:108.0 830-871:97.0 880-925:78.0 4-47:71.0 336-352:48.0	Aspave1_GeneCatalog_proteins_20160920.aa
Aspbip1|235163	Aspergillus biplanus CBS 468.65 v1.0	Pca1	893	5.74e-74	457	0.396	179	0.3917	4	921	jgi|Aspbip1|235163|CE235162_153	350	1124	413-548:251.0 575-639:163.0 736-817:110.0 833-871:95.0 880-921:89.0 4-47:68.0 373-402:59.0 336-354:58.0	Aspbip1_GeneCatalog_proteins_20170407.aa
Aspbom1|11060	Aspergillus bombycis NRRL 26010	Pca1	930	3.87e-74	462	0.3935	183	0.3961	4	921	jgi|Aspbom1|11060|ABOM_001706T0	372	1142	413-545:263.0 575-639:161.0 736-825:135.0 880-921:76.0 4-47:75.0 836-859:60.0 373-402:59.0 336-354:54.0 857-871:47.0	Aspbom1_GeneCatalog_proteins_20170529.aa
Aspbrev1|272111	Aspergillus brevijanus CBS 111.46 v1.0	Pca1	887	5.02e-73	496	0.4026	180	0.3629	4	921	jgi|Aspbrev1|272111|gm1.7892_g	436	1200	414-545:245.0 575-639:162.0 730-836:125.0 833-871:95.0 880-921:80.0 4-47:70.0 318-354:56.0 373-402:54.0	Aspbrev1_GeneCatalog_proteins_20160412.aa
Aspbrevi1|194012	Aspergillus brevistipitatus v1.0	Pca1	838	1.22e-71	432	0.3664	163	0.3773	4	921	jgi|Aspbrevi1|194012|CE194011_6724	377	1147	413-545:273.0 575-639:163.0 736-817:131.0 880-921:82.0 4-47:69.0 373-417:60.0 833-853:60.0	Aspbrevi1_GeneCatalog_proteins_20210201.aa
Aspcae1|163787	Aspergillus caelatus CBS 763.97 v1.0	Pca1	937	4.72e-75	475	0.4046	187	0.3937	4	921	jgi|Aspcae1|163787|gm1.12177_g	372	1142	410-545:279.0 575-639:162.0 736-817:127.0 880-921:75.0 4-47:73.0 836-859:60.0 373-402:59.0 318-354:55.0 857-871:47.0	Aspcae1_GeneCatalog_proteins_20160916.aa
Aspcaesp1|98373	Aspergillus caespitosus CBS 103.45 v1.0	Pca1	849	2.03e-73	468	0.4584	171	0.3654	4	921	jgi|Aspcaesp1|98373|MIX13912_26_44	216	989	413-548:266.0 741-855:166.0 575-639:154.0 4-47:73.0 881-921:70.0 373-417:65.0 336-357:55.0	Aspcaesp1_GeneCatalog_proteins_20210907.aa
Aspcal1|758281	Aspergillus calidoustus	Pca1	863	1.22e-74	460	0.3608	170	0.3696	4	921	jgi|Aspcal1|758281|ASPCAL00550	478	1243	413-545:259.0 575-639:165.0 730-836:133.0 833-871:93.0 880-921:86.0 4-47:73.0 373-402:54.0	Aspcal1_GeneCatalog_proteins_20160920.aa
Aspcal1|768160	Aspergillus calidoustus	Pca1	805	2.48e-67	451	0.4279	158	0.3503	4	921	jgi|Aspcal1|768160|ASPCAL15117	256	1018	417-548:238.0 577-639:167.0 740-827:115.0 833-873:79.0 881-921:78.0 4-52:73.0 652-688:55.0	Aspcal1_GeneCatalog_proteins_20160920.aa
Aspcali1|628847	Aspergillus calidoustus CBS 113228 v1.0	Pca1	863	1.19e-74	460	0.3608	170	0.3696	4	921	jgi|Aspcali1|628847|fgenesh1_kg.20_#_12_#_TRINITY_DN8948_c0_g1_i1	478	1243	413-545:259.0 575-639:165.0 730-836:133.0 833-871:93.0 880-921:86.0 4-47:73.0 373-402:54.0	Aspcali1_GeneCatalog_proteins_20210201.aa
Aspcalif1|220289	Aspergillus californicus CBS 123895 v1.0	Pca1	875	2.1e-76	468	0.3824	174	0.3718	4	921	jgi|Aspcalif1|220289|fgenesh1_kg.11_#_87_#_TRINITY_DN7924_c0_g1_i1	429	1192	419-545:264.0 736-853:175.0 575-639:161.0 880-921:87.0 4-50:71.0 373-422:63.0 336-354:54.0	Aspcalif1_GeneCatalog_proteins_20170407.aa
Aspcap1|126115	Aspergillus capensis CBS 138188 v1.0	Pca1	881	1.96e-72	460	0.3955	176	0.3826	4	921	jgi|Aspcap1|126115|MIX3982_61_73	353	1131	419-545:268.0 575-639:160.0 736-824:142.0 880-921:70.0 4-43:68.0 836-859:61.0 373-410:58.0 318-352:54.0	Aspcap1_GeneCatalog_proteins_20170323.aa
Aspcapp1|615879	Aspergillus caperatus DTO 337-E6 v1.0	Pca1	885	9.47e-73	479	0.3742	174	0.3633	4	921	jgi|Aspcapp1|615879|fgenesh1_kg.324_#_1_#_TRINITY_DN4186_c0_g1_i2	483	1248	413-545:253.0 575-639:164.0 730-836:121.0 833-871:95.0 880-921:79.0 4-47:65.0 336-354:54.0 373-402:54.0	Aspcapp1_GeneCatalog_proteins_20210211.aa
Aspcar1|295288	Aspergillus carlsbadensis CBS 123894 v1.0	Pca1	939	2.71e-75	502	0.4269	191	0.3805	4	921	jgi|Aspcar1|295288|fgenesh1_kg.113_#_11_#_TRINITY_DN12186_c0_g1_i1	371	1144	405-548:259.0 575-639:161.0 736-824:110.0 833-874:95.0 4-47:81.0 876-921:78.0 336-354:58.0 373-402:52.0 307-329:45.0	Aspcar1_GeneCatalog_proteins_20170323.aa
Aspcer1|140672	Aspergillus cervinus CBS 196.64 v1.0	Pca1	924	3.87e-78	469	0.3958	185	0.3945	4	921	jgi|Aspcer1|140672|fgenesh1_kg.85_#_8_#_TRINITY_DN1044_c0_g1_i1	380	1153	422-548:273.0 565-641:165.0 740-827:115.0 833-871:92.0 880-921:90.0 4-47:73.0 373-402:60.0 336-357:56.0	Aspcer1_GeneCatalog_proteins_20190828.aa
Aspchr1|261727	Aspergillus chrysellus CBS 472.65 v1.0	Pca1	906	7.37e-81	467	0.4012	180	0.3854	4	921	jgi|Aspchr1|261727|fgenesh1_kg.190_#_42_#_TRINITY_DN5267_c0_g2_i1	366	1129	422-545:290.0 729-871:194.0 575-639:161.0 880-921:82.0 4-47:65.0 373-402:60.0 336-354:54.0	Aspchr1_GeneCatalog_proteins_20170323.aa
Aspcl1|482	Aspergillus clavatus NRRL 1 from AspGD	Pca1	841	6.22e-72	449	0.3624	167	0.3719	4	921	jgi|Aspcl1|482|7000001156821646	442	1207	413-545:243.0 575-639:159.0 730-836:128.0 833-871:96.0 880-921:88.0 4-47:73.0 336-354:54.0	Aspcl1_GeneCatalog_proteins_20120815.aa
Aspcle1|153055	Aspergillus cleistominutus CBS 200.75 v1.0	Pca1	858	4.22e-74	460	0.3648	169	0.3674	4	921	jgi|Aspcle1|153055|MIX4731_62_77	464	1229	413-545:260.0 575-639:159.0 730-836:128.0 833-871:92.0 880-921:90.0 4-47:74.0 373-402:55.0	Aspcle1_GeneCatalog_proteins_20181121.aa
Aspcost1|231150	Aspergillus costiformis CBS 101749 v1.0	Pca1	847	2.87e-68	432	0.4083	174	0.4028	4	921	jgi|Aspcost1|231150|fgenesh1_pm.34_#_18	256	1026	419-548:274.0 575-616:112.0 742-817:104.0 826-870:92.0 876-921:87.0 4-47:62.0 373-402:62.0 336-354:54.0	Aspcost1_GeneCatalog_proteins_20190828.aa
Aspcreb1|529755	Aspergillus creber IBT 32277 v1.0	Pca1	936	4.92e-75	498	0.4403	186	0.3735	4	921	jgi|Aspcreb1|529755|fgenesh1_kg.15_#_339_#_TRINITY_DN7571_c1_g2_i1	332	1099	424-545:263.0 575-639:165.0 736-832:124.0 880-921:87.0 825-859:66.0 4-43:65.0 318-354:59.0 373-410:59.0 201-222:48.0	Aspcreb1_GeneCatalog_proteins_20191031.aa
Aspcre1|249564	Aspergillus cretensis CBS 112802 v1.0	Pca1	801	9.33e-67	380	0.3433	160	0.4211	4	921	jgi|Aspcre1|249564|fgenesh1_kg.92_#_21_#_TRINITY_DN11509_c0_g1_i1	306	1075	425-545:283.0 557-641:163.0 833-871:96.0 880-921:76.0 4-47:65.0 373-402:60.0 336-354:58.0	Aspcre1_GeneCatalog_proteins_20190322.aa
Aspcru1|403874	Aspergillus crustosus CBS 478.65 v1.0	Pca1	863	5.95e-70	481	0.4028	167	0.3472	4	934	jgi|Aspcru1|403874|gm1.10648_g	390	1173	413-548:255.0 575-639:163.0 876-934:94.0 738-835:89.0 4-50:75.0 836-859:69.0 336-357:59.0 373-402:59.0	Aspcru1_GeneCatalog_proteins_20170323.aa
Aspegy1|534856	Aspergillus egyptiacus CBS 656.73 v1.0	Pca1	869	4.6e-71	488	0.4444	178	0.3648	4	934	jgi|Aspegy1|534856|fgenesh1_pm.113_#_16	285	1077	417-545:258.0 575-639:152.0 736-825:113.0 876-934:91.0 4-50:69.0 836-856:67.0 371-410:62.0 318-354:57.0	Aspegy1_GeneCatalog_proteins_20170324.aa
Aspfalc1|198306	Aspergillus falconensis CBS 271.91 v1.0	Pca1	884	8.28e-73	457	0.3893	179	0.3917	4	921	jgi|Aspfalc1|198306|MIX5236_10_26	372	1142	413-545:278.0 575-639:168.0 736-817:115.0 880-921:82.0 4-43:72.0 832-859:62.0 373-402:55.0 318-354:52.0	Aspfalc1_GeneCatalog_proteins_20160412.aa
Aspfla1|221251	Aspergillus flavipes CBS 22552 v1.0	Pca1	920	9.19e-73	470	0.3956	183	0.3894	4	921	jgi|Aspfla1|221251|fgenesh1_kg.14_#_120_#_TRINITY_DN2435_c0_g1_i1	379	1156	419-545:267.0 575-639:163.0 736-817:130.0 880-921:78.0 4-43:68.0 373-410:62.0 318-354:55.0 836-859:52.0 857-871:45.0	Aspfla1_GeneCatalog_proteins_20170408.aa
Aspfl1|37713	Aspergillus flavus NRRL3357	Pca1	942	1.32e-75	487	0.3963	188	0.386	4	921	jgi|Aspfl1|37713|7000001155806096	371	1141	413-545:281.0 575-639:167.0 730-826:126.0 880-921:77.0 4-47:68.0 836-859:62.0 373-402:58.0 318-354:56.0 857-871:47.0	Aspfl1_GeneCatalog_proteins_20121018.aa
Aspfl2_3|2276913	Aspergillus flavus NRRL3357 v1.0	Pca1	942	1.01e-75	487	0.4152	188	0.386	4	921	jgi|Aspfl2_3|2276913|estExt_Aspflav1_ExternalModels.C_Chromosome_2_t10343	371	1141	413-545:281.0 575-639:167.0 730-826:126.0 880-921:77.0 4-47:68.0 836-859:62.0 373-402:58.0 318-354:56.0 857-871:47.0	Aspfl2_3_GeneCatalog_proteins_20200207.aa
Aspfloc1|197642	Aspergillus flocculosus v1.0	Pca1	879	6.17e-72	485	0.3883	175	0.3608	4	921	jgi|Aspfloc1|197642|fgenesh1_kg.22_#_100_#_TRINITY_DN574_c0_g1_i1	452	1217	413-545:244.0 575-639:162.0 730-824:123.0 833-871:95.0 880-921:79.0 4-47:67.0 318-354:55.0 373-402:54.0	Aspfloc1_GeneCatalog_proteins_20160716.aa
Aspfre1|136555	Aspergillus frequens CBS 586.65 v1.0	Pca1	817	9.53e-69	437	0.3725	168	0.3844	4	921	jgi|Aspfre1|136555|fgenesh1_kg.28_#_16_#_TRINITY_DN4694_c0_g2_i2	372	1141	413-545:256.0 575-639:164.0 736-824:125.0 880-921:80.0 4-50:77.0 836-859:60.0 318-354:55.0	Aspfre1_GeneCatalog_proteins_20170405.aa
Aspfre1|170654	Aspergillus frequens CBS 586.65 v1.0	Pca1	876	1.04e-71	441	0.3734	169	0.3832	4	921	jgi|Aspfre1|170654|MIX4365_327_89	370	1149	413-545:274.0 575-639:159.0 736-817:131.0 880-921:72.0 4-43:68.0 373-410:62.0 836-859:58.0 336-352:52.0	Aspfre1_GeneCatalog_proteins_20170405.aa
Aspfru1|214331	Aspergillus fructiculosus v1.0	Pca1	884	7.8e-73	457	0.3923	179	0.3917	4	921	jgi|Aspfru1|214331|MIX1384_8_9	376	1133	413-545:278.0 575-639:168.0 736-817:115.0 880-921:82.0 4-43:72.0 832-859:62.0 373-402:55.0 318-354:52.0	Aspfru1_GeneCatalog_proteins_20160309.aa
Aspfu1|1476	Aspergillus fumigatus Af293 from AspGD	Pca1	916	2.64e-77	488	0.4365	181	0.3709	4	921	jgi|Aspfu1|1476|Afu1g16130_mRNA	321	1086	413-545:263.0 575-639:165.0 742-836:126.0 833-871:95.0 880-921:88.0 4-47:68.0 318-357:57.0 373-402:54.0	Aspfu1_GeneCatalog_proteins_20120808.aa
Aspgra1|41368	Aspergillus granulosus CBS 588.65 v1.0	Pca1	906	8.7e-76	443	0.3845	175	0.395	4	925	jgi|Aspgra1|41368|CE41367_1448	347	1124	426-548:266.0 575-635:164.0 740-817:114.0 833-874:99.0 880-925:79.0 4-47:77.0 336-354:59.0 373-402:48.0	Aspgra1_GeneCatalog_proteins_20170405.aa
Asphai1|418172	Aspergillus haitiensis CBS 468.91 v1.0	Pca1	863	4.54e-70	461	0.4026	174	0.3774	4	921	jgi|Asphai1|418172|MIX6684_115_66	339	1113	413-545:242.0 575-639:161.0 736-817:122.0 880-921:84.0 836-859:71.0 4-69:70.0 373-402:59.0 336-354:54.0	Asphai1_GeneCatalog_proteins_20190524.aa
Asphethal1|282963	Aspergillus heterothallicus CBS 489.65 v1.0	Pca1	890	2.65e-73	495	0.3882	181	0.3657	4	921	jgi|Asphethal1|282963|gm1.526_g	448	1241	405-545:284.0 575-639:159.0 738-824:122.0 822-866:72.0 880-921:70.0 4-43:66.0 373-410:62.0 318-354:55.0	Asphethal1_GeneCatalog_proteins_20170404.aa
Asphor1|115273	Aspergillus hortai IBT 26384 v1.0	Pca1	875	1.48e-71	456	0.3819	176	0.386	4	921	jgi|Asphor1|115273|fgenesh1_kg.3_#_360_#_TRINITY_DN10815_c0_g1_i1	393	1162	413-545:267.0 575-639:160.0 740-817:116.0 880-921:87.0 4-50:72.0 836-859:60.0 373-402:58.0 318-354:55.0	Asphor1_GeneCatalog_proteins_20210201.aa
Aspibe1|421201	Aspergillus ibericus CBS 121593 v1.0	Pca1	900	8.44e-75	479	0.3872	178	0.3716	4	921	jgi|Aspibe1|421201|fgenesh1_kg.2_#_459_#_Locus6877v2rpkm1.50	440	1205	413-545:255.0 575-639:164.0 730-836:131.0 833-871:95.0 880-921:75.0 4-47:72.0 336-354:54.0 373-402:54.0	Aspibe1_GeneCatalog_proteins_20141129.aa
Aspiiz1|341353	Aspergillus iizukae CBS 541.69 v1.0	Pca1	887	3.09e-73	460	0.3959	176	0.3826	4	921	jgi|Aspiiz1|341353|MIX3046_8_11	352	1130	419-545:257.0 575-639:160.0 736-824:147.0 880-921:78.0 4-43:68.0 373-410:62.0 836-859:61.0 318-352:54.0	Aspiiz1_GeneCatalog_proteins_20170324.aa
Aspisr1|26892	Aspergillus israelensis CBS 140627 v1.0	Pca1	850	5.06e-73	448	0.3511	167	0.3728	4	921	jgi|Aspisr1|26892|gm1.5431_g	479	1244	413-545:251.0 575-639:166.0 742-836:128.0 833-871:93.0 880-921:85.0 4-47:73.0 373-402:54.0	Aspisr1_GeneCatalog_proteins_20210526.aa
Aspkar1|231645	Aspergillus karnatakaensis CBS 102800 v1.0	Pca1	869	4.16e-71	478	0.4587	175	0.3661	4	934	jgi|Aspkar1|231645|MIX6291_33_44	242	1021	414-545:258.0 575-639:161.0 736-829:108.0 881-934:90.0 4-47:70.0 832-853:68.0 373-402:59.0 318-354:55.0	Aspkar1_GeneCatalog_proteins_20170325.aa
Aspkev1|292971	Aspergillus keveii CBS 209.92 v1.0	Pca1	895	2.54e-74	481	0.4295	182	0.3784	4	921	jgi|Aspkev1|292971|fgenesh1_kg.7_#_70_#_TRINITY_DN543_c0_g1_i1	316	1088	405-563:264.0 575-639:162.0 742-817:105.0 833-874:97.0 4-47:81.0 876-921:79.0 336-354:59.0 373-402:48.0	Aspkev1_GeneCatalog_proteins_20170406.aa
Asplup1|164661	Aspergillus luppii CBS 653.74 v1.0	Pca1	947	1.86e-76	468	0.3993	185	0.3953	4	921	jgi|Asplup1|164661|CE164660_778	363	1140	413-545:265.0 575-639:161.0 740-817:125.0 880-921:87.0 4-50:78.0 373-410:63.0 201-222:58.0 836-859:56.0 336-354:54.0	Asplup1_GeneCatalog_proteins_20170325.aa
Aspman1|685743	Aspergillus mangaliensis DTO 316-C1 v1.0	Pca1	868	1.33e-70	441	0.3709	169	0.3832	4	921	jgi|Aspman1|685743|fgenesh1_kg.11_#_482_#_TRINITY_DN8270_c0_g1_i2	379	1157	413-545:276.0 575-639:162.0 736-817:116.0 880-921:75.0 4-43:69.0 373-410:62.0 836-859:57.0 336-352:51.0	Aspman1_GeneCatalog_proteins_20210405.aa
Aspmin1|207821	Aspergillus minisclerotigenes CBS 117635 v1.0	Pca1	947	2.1e-76	475	0.4053	188	0.3958	4	921	jgi|Aspmin1|207821|fgenesh1_kg.19_#_92_#_TRINITY_DN10169_c0_g1_i1	370	1140	413-545:282.0 575-639:167.0 736-817:124.0 880-921:76.0 4-50:72.0 836-859:65.0 373-402:58.0 318-354:56.0 857-871:47.0	Aspmin1_GeneCatalog_proteins_20160910.aa
Aspmir1|194243	Aspergillus miraensis CBS 140625 v1.0	Pca1	863	9.55e-75	468	0.3735	169	0.3611	4	921	jgi|Aspmir1|194243|fgenesh1_kg.48_#_27_#_TRINITY_DN3215_c0_g1_i1	456	1221	405-545:257.0 575-639:164.0 730-836:138.0 833-871:93.0 880-921:84.0 4-47:73.0 373-402:54.0	Aspmir1_GeneCatalog_proteins_20190828.aa
Aspmot1|266382	Aspergillus mottae CBS 130016 v1.0	Pca1	854	3.84e-69	445	0.4337	171	0.3843	4	921	jgi|Aspmot1|266382|fgenesh1_pm.27_#_126	302	994	405-545:281.0 575-616:124.0 742-817:116.0 880-921:84.0 4-50:73.0 369-410:61.0 836-853:60.0 318-354:55.0	Aspmot1_GeneCatalog_proteins_20210409.aa
Aspmuri1|194074	Aspergillus muricatus v1.0	Pca1	908	4.07e-76	453	0.3977	178	0.3929	4	921	jgi|Aspmuri1|194074|MIX6557_24_42	338	1107	422-545:287.0 575-640:158.0 740-831:102.0 833-871:96.0 883-921:86.0 4-47:65.0 373-402:60.0 336-354:54.0	Aspmuri1_GeneCatalog_proteins_20160720.aa
Aspnav1_1|210835	Aspergillus navahoensis v1.0	Pca1	888	3.81e-73	447	0.3553	180	0.4027	4	921	jgi|Aspnav1_1|210835|fgenesh1_kg.58_#_107_#_TRINITY_DN478_c0_g1_i1	456	1226	413-545:283.0 575-639:166.0 740-817:118.0 880-921:84.0 4-43:66.0 832-853:60.0 318-354:56.0 373-402:55.0	Aspnav1_1_GeneCatalog_proteins_20160309.aa
Aspneoa1|171325	Aspergillus neoauricomus CBS112787 v1.0	Pca1	901	3.01e-75	460	0.4155	179	0.3891	4	921	jgi|Aspneoa1|171325|MIX4897_1579_49	306	1075	425-545:272.0 557-643:160.0 740-817:104.0 833-871:95.0 880-921:81.0 4-47:71.0 373-402:60.0 336-354:58.0	Aspneoa1_GeneCatalog_proteins_20160629.aa
Aspneoca1|405571	Aspergillus neocaesiellus DTO 356-D2 v1.0	Pca1	924	1.47e-73	468	0.4066	181	0.3868	4	921	jgi|Aspneoca1|405571|fgenesh1_kg.190_#_59_#_TRINITY_DN1883_c1_g3_i1	349	1119	413-545:261.0 575-639:162.0 730-817:123.0 880-921:84.0 4-43:69.0 830-859:68.0 373-402:58.0 336-354:54.0 857-877:45.0	Aspneoca1_GeneCatalog_proteins_20210202.aa
Aspneof1|157122	Aspergillus neoflavipes CBS 260.73 v1.0	Pca1	862	7.97e-70	441	0.3725	168	0.381	4	921	jgi|Aspneof1|157122|CE157121_1025	373	1152	413-545:278.0 575-639:161.0 736-817:113.0 880-921:70.0 4-43:68.0 373-410:60.0 836-859:58.0 336-352:54.0	Aspneof1_GeneCatalog_proteins_20170406.aa
Aspneoi1|247585	Aspergillus neoindicus CBS 444.75 v1.0	Pca1	858	2.14e-69	465	0.4051	173	0.372	4	921	jgi|Aspneoi1|247585|gm1.215_g	347	1116	413-545:255.0 575-639:158.0 736-817:116.0 880-921:82.0 4-47:71.0 373-410:62.0 836-859:58.0 318-354:56.0	Aspneoi1_GeneCatalog_proteins_20170406.aa
Aspniv1|235522	Aspergillus niveus CBS 471.91 v1.0	Pca1	864	3.27e-70	456	0.3993	174	0.3816	4	921	jgi|Aspniv1|235522|fgenesh1_kg.12_#_121_#_TRINITY_DN18256_c0_g1_i1	341	1110	424-545:266.0 575-639:157.0 730-817:116.0 880-921:82.0 4-43:68.0 373-410:61.0 836-859:58.0 318-354:56.0	Aspniv1_GeneCatalog_proteins_20210201.aa
Aspnom1|121198	Aspergillus nomius IBT 12657 v1.0	Pca1	949	1.11e-76	465	0.3964	183	0.3935	4	921	jgi|Aspnom1|121198|fgenesh1_kg.19_#_41_#_TRINITY_DN2636_c0_g2_i1	370	1140	413-545:282.0 575-639:160.0 736-817:142.0 880-921:74.0 4-47:70.0 830-859:60.0 373-402:59.0 336-359:55.0 857-871:47.0	Aspnom1_FilteredModels1_proteins_2022-01-21.fasta
Aspnom13137_1|11177	Aspergillus nomius NRRL 13137	Pca1	909	6.95e-67	430	0.3746	174	0.4047	4	921	jgi|Aspnom13137_1|11177|ANOM_004264T0	371	1116	575-639:161.0 413-483:157.0 736-817:133.0 508-545:95.0 880-921:78.0 4-47:70.0 836-859:59.0 373-402:55.0 336-354:54.0 857-871:47.0	Aspnom13137_1_GeneCatalog_proteins_20160919.aa
Aspnovo1|107376	Aspergillus novoparasiticus CBS 126849 v1.0	Pca1	939	2.53e-75	466	0.3973	185	0.397	4	921	jgi|Aspnovo1|107376|CE107375_495	371	1141	413-545:281.0 575-639:167.0 736-826:122.0 880-921:76.0 4-50:72.0 836-859:62.0 373-402:58.0 336-354:54.0 857-871:47.0	Aspnovo1_GeneCatalog_proteins_20160816.aa
Aspnut1|209980	Aspergillus nutans CBS 121.56 v1.0	Pca1	895	3.01e-74	469	0.3964	179	0.3817	4	921	jgi|Aspnut1|209980|fgenesh1_kg.21_#_273_#_TRINITY_DN9384_c0_g1_i1	378	1151	422-548:262.0 565-641:164.0 740-827:102.0 833-871:92.0 880-921:88.0 4-47:72.0 373-402:60.0 336-357:55.0	Aspnut1_GeneCatalog_proteins_20191025.aa
Aspoli1_1|234534	Aspergillus olivicola v1.0	Pca1	874	1.71e-71	443	0.3816	172	0.3883	4	921	jgi|Aspoli1_1|234534|MIX4888_171_99	359	1129	424-545:265.0 575-639:164.0 736-817:119.0 880-921:86.0 825-859:69.0 4-43:67.0 336-354:54.0 373-410:50.0	Aspoli1_1_GeneCatalog_proteins_20160309.aa
Aspor1|9678	Aspergillus oryzae RIB40	Pca1	939	1.72e-75	478	0.42	187	0.3912	4	921	jgi|Aspor1|9678|AO090038000187_mRNA	350	1106	413-545:281.0 575-639:167.0 730-817:121.0 880-921:77.0 4-47:70.0 836-859:62.0 373-402:58.0 318-354:56.0 857-871:47.0	Aspor1_GeneCatalog_proteins_20120808.aa
Asposti1|196604	Aspergillus ostianus v1.0	Pca1	910	1.53e-76	470	0.436	182	0.3872	4	921	jgi|Asposti1|196604|MIX1514_13_13	277	1046	425-545:275.0 575-647:161.0 730-831:111.0 833-871:98.0 880-921:84.0 4-47:63.0 373-402:60.0 336-354:58.0	Asposti1_GeneCatalog_proteins_20160720.aa
Asppac1|81904	Aspergillus pachycristatus IBT 23550 v1.0	Pca1	855	1.08e-73	460	0.3651	168	0.3652	4	921	jgi|Asppac1|81904|CE81903_759	463	1228	413-545:260.0 575-639:159.0 730-836:128.0 833-871:92.0 880-921:87.0 4-47:74.0 373-402:55.0	Asppac1_GeneCatalog_proteins_20210517.aa
Asppar1|184690	Aspergillus parasiticus CBS 117618 v1.0	Pca1	930	4e-74	457	0.3896	182	0.3982	4	921	jgi|Asppar1|184690|fgenesh1_kg.2_#_432_#_TRINITY_DN5421_c0_g1_i1	371	1141	413-545:279.0 575-639:168.0 736-817:116.0 880-921:75.0 4-50:72.0 836-859:61.0 373-402:58.0 336-354:54.0 857-871:47.0	Asppar1_GeneCatalog_proteins_20160724.aa
Asppari1|346793	Aspergillus parvisclerotigenus CBS 121.62 v1.0	Pca1	937	4.52e-75	478	0.4075	187	0.3912	4	921	jgi|Asppari1|346793|fgenesh1_kg.27_#_30_#_TRINITY_DN8714_c0_g1_i1	371	1141	413-545:281.0 575-639:167.0 730-817:121.0 880-921:77.0 4-47:68.0 836-859:62.0 373-402:58.0 318-354:56.0 857-871:47.0	Asppari1_GeneCatalog_proteins_20161018.aa
Aspparv1|93341	Aspergillus parvulus CBS 136.61 v1.0	Pca1	900	6.36e-75	469	0.3958	181	0.3859	4	921	jgi|Aspparv1|93341|CE93340_7905	380	1153	422-548:267.0 565-641:165.0 740-827:100.0 833-871:93.0 880-921:88.0 4-47:73.0 373-402:59.0 336-357:55.0	Aspparv1_GeneCatalog_proteins_20160414.aa
Aspper1|105971	Aspergillus persii CBS 112795 v1.0	Pca1	906	7.34e-81	467	0.4015	179	0.3833	4	921	jgi|Aspper1|105971|CE105970_917	365	1128	422-545:289.0 729-871:195.0 575-639:161.0 880-921:82.0 4-47:65.0 373-402:60.0 336-354:54.0	Aspper1_GeneCatalog_proteins_20160723.aa
Asppri1|380705	Aspergillus primulinus CBS 253.94 v1.0	Pca1	920	7.74e-78	488	0.4365	182	0.373	4	921	jgi|Asppri1|380705|gm1.1410_g	321	1086	413-545:261.0 575-639:165.0 742-836:133.0 833-871:95.0 880-921:88.0 4-47:67.0 318-357:57.0 373-402:54.0	Asppri1_GeneCatalog_proteins_20180608.aa
Asppsec1|292678	Aspergillus pseudocaelatus CBS 117616 v1.0	Pca1	931	2.95e-74	475	0.4046	186	0.3916	4	921	jgi|Asppsec1|292678|gm1.2863_g	372	1142	410-545:279.0 575-639:156.0 736-817:127.0 880-921:75.0 4-47:73.0 836-859:60.0 373-402:59.0 318-354:55.0 857-871:47.0	Asppsec1_GeneCatalog_proteins_20160915.aa
Asppsen1|242104	Aspergillus pseudonomius CBS 119388 v1.0	Pca1	957	7e-78	474	0.4206	186	0.3924	4	921	jgi|Asppsen1|242104|fgenesh1_kg.14_#_84_#_TRINITY_DN3428_c0_g1_i1	325	1095	413-545:282.0 575-639:163.0 736-826:145.0 880-921:76.0 4-47:70.0 830-859:60.0 373-402:59.0 336-359:55.0 857-871:47.0	Asppsen1_GeneCatalog_proteins_20160914.aa
Asppseute1|517091	Aspergillus pseudoterreus ATCC32359 v1.0	Pca1	896	3.23e-74	474	0.3771	181	0.3819	4	921	jgi|Asppseute1|517091|gm1.2688_g	456	1225	413-545:273.0 575-639:160.0 736-817:124.0 880-921:89.0 4-50:72.0 373-410:62.0 830-859:61.0 318-354:55.0	Asppseute1_GeneCatalog_proteins_20210719.aa
Asppterr1|164576	Aspergillus pseudoterreus DTO 47-E6 v1.0	Pca1	828	2.38e-70	467	0.4133	168	0.3597	4	921	jgi|Asppterr1|164576|fgenesh1_pm.2_#_212	356	1112	413-545:273.0 575-639:164.0 736-817:124.0 857-921:78.0 4-50:72.0 373-410:62.0 318-354:55.0	Asppterr1_GeneCatalog_proteins_20170613.aa
Asppul1|124181	Aspergillus pulvericola CBS 137327 v1.0	Pca1	882	2.42e-72	500	0.4003	179	0.358	4	921	jgi|Asppul1|124181|CE124180_1756	452	1217	413-545:241.0 575-639:162.0 730-836:126.0 833-871:93.0 880-921:79.0 4-47:67.0 315-354:59.0 373-402:55.0	Asppul1_GeneCatalog_proteins_20191031.aa
Asppuu1|244158	Aspergillus puulaauensis IBT 32284 v1.0	Pca1	821	2.31e-69	412	0.3679	164	0.3981	4	921	jgi|Asppuu1|244158|MIX2854_26_32	329	1088	424-545:264.0 575-639:165.0 736-817:119.0 880-921:88.0 4-43:67.0 318-354:59.0 836-859:59.0	Asppuu1_GeneCatalog_proteins_20191031.aa
Aspsc1|215737	Aspergillus sclerotiorum CBS 549.65 v1.0	Pca1	906	7.31e-81	467	0.4012	179	0.3833	4	921	jgi|Aspsc1|215737|fgenesh1_kg.81_#_45_#_TRINITY_DN11723_c0_g1_i1	366	1129	422-545:289.0 729-871:195.0 575-639:161.0 880-921:82.0 4-47:65.0 373-402:60.0 336-354:54.0	Aspsc1_GeneCatalog_proteins_20160516.aa
Aspsep1|139066	Aspergillus sepultus CBS 257.85 v1.0	Pca1	866	4.02e-75	448	0.3516	167	0.3728	4	921	jgi|Aspsep1|139066|CE139065_980	477	1242	413-545:256.0 575-639:165.0 742-836:143.0 833-871:93.0 880-921:80.0 4-47:74.0 373-402:55.0	Aspsep1_GeneCatalog_proteins_20191031.aa
Aspser1|166163	Aspergillus sergii CBS 130017 v1.0	Pca1	947	2.17e-76	466	0.3973	185	0.397	4	921	jgi|Aspser1|166163|fgenesh1_kg.3_#_65_#_TRINITY_DN5156_c0_g1_i1	371	1141	413-545:283.0 575-639:166.0 736-826:131.0 880-921:75.0 4-50:72.0 836-859:62.0 373-402:57.0 336-354:54.0 857-871:47.0	Aspser1_GeneCatalog_proteins_20160915.aa
Aspses1|344492	Aspergillus sesamicola CBS 137324 v1.0	Pca1	922	4.26e-78	477	0.4356	182	0.3816	4	921	jgi|Aspses1|344492|MIX5318_10_17	310	1063	425-545:276.0 557-643:163.0 730-824:115.0 833-871:95.0 880-921:83.0 4-47:72.0 373-402:60.0 336-354:58.0	Aspses1_GeneCatalog_proteins_20190828.aa
Aspsil1|327935	Aspergillus silvaticus CBS 128.55 v1.0	Pca1	876	1.05e-71	465	0.3849	175	0.3763	4	921	jgi|Aspsil1|327935|gm1.7203_g	406	1176	413-545:268.0 577-639:158.0 736-817:120.0 880-921:80.0 4-43:69.0 830-859:64.0 373-410:62.0 318-354:55.0	Aspsil1_GeneCatalog_proteins_20170326.aa
Aspsubr1|297815	Aspergillus subramanianii CBS 138230 v1.0	Pca1	903	1.65e-80	456	0.4004	177	0.3882	4	921	jgi|Aspsubr1|297815|gm1.1971_g	344	1107	422-545:289.0 740-871:194.0 575-639:160.0 880-921:81.0 4-47:65.0 373-402:60.0 336-354:54.0	Aspsubr1_GeneCatalog_proteins_20191031.aa
Aspesubv1|7790	Aspergillus subversicolor IBT 32280 v1.0	Pca1	853	9.98e-69	443	0.3941	169	0.3815	4	921	jgi|Aspesubv1|7790|e_gw1.1.325.1	317	1092	413-545:259.0 575-639:162.0 736-817:124.0 880-921:78.0 4-47:71.0 336-357:56.0 373-410:55.0 833-849:48.0	Aspesubv1_GeneCatalog_proteins_20210706.aa
Aspsul1|261475	Aspergillus sulphureus CBS 550.65 v1.0	Pca1	911	1.35e-81	460	0.4035	179	0.3891	4	921	jgi|Aspsul1|261475|gm1.4708_g	344	1107	421-548:291.0 740-871:196.0 575-639:161.0 880-921:84.0 4-47:65.0 373-402:60.0 336-354:54.0	Aspsul1_FilteredModels1_proteins_2022-01-21.fasta
Aspsy1|154966	Aspergillus sydowii CBS 593.65 v1.0	Pca1	955	1.44e-77	502	0.4411	192	0.3825	4	934	jgi|Aspsy1|154966|e_gw1.8.408.1	333	1117	413-545:264.0 575-639:155.0 736-817:122.0 880-934:110.0 826-859:71.0 4-47:68.0 373-402:58.0 318-354:55.0 201-222:52.0	Aspsy1_GeneCatalog_proteins_20120625.aa
Aspsy1|165306	Aspergillus sydowii CBS 593.65 v1.0	Pca1	924	3.91e-78	485	0.4149	181	0.3732	4	921	jgi|Aspsy1|165306|e_gw1.25.97.1	362	1127	413-545:266.0 575-639:165.0 730-824:123.0 833-871:96.0 880-921:90.0 4-47:69.0 318-354:61.0 373-402:54.0	Aspsy1_GeneCatalog_proteins_20120625.aa
Asptam1|274628	Aspergillus tamarii CBS 117626 v1.0	Pca1	939	2.46e-75	481	0.4097	186	0.3867	4	921	jgi|Asptam1|274628|fgenesh1_kg.100_#_1_#_TRINITY_DN10614_c0_g1_i1	372	1142	410-548:288.0 575-639:162.0 736-824:123.0 880-921:76.0 4-43:68.0 373-402:60.0 836-859:60.0 318-354:55.0 857-871:47.0	Asptam1_GeneCatalog_proteins_20160914.aa
Asptem1|375178	Aspergillus templicola CBS 138181 v1.0	Pca1	869	9.67e-71	441	0.3709	169	0.3832	4	921	jgi|Asptem1|375178|gm1.5198_g	379	1157	413-545:271.0 575-639:162.0 736-817:120.0 880-921:79.0 4-43:68.0 373-410:63.0 836-859:58.0 336-352:48.0	Asptem1_GeneCatalog_proteins_20191030.aa
Aspten1|467889	Aspergillus tennesseensis IBT 32283 v1.0	Pca1	879	3.34e-72	450	0.3979	176	0.3911	4	921	jgi|Aspten1|467889|CE467888_11398	329	1099	424-545:263.0 575-639:165.0 736-817:120.0 880-921:86.0 4-43:66.0 373-410:61.0 318-354:59.0 836-859:59.0	Aspten1_GeneCatalog_proteins_20190829.aa
Aspte1|6070	Aspergillus terreus NIH 2624	Pca1	881	2.07e-72	465	0.3934	178	0.3828	4	921	jgi|Aspte1|6070|ATET_02507	381	1150	413-545:274.0 575-639:160.0 736-817:110.0 880-921:89.0 4-47:71.0 373-410:62.0 836-859:60.0 318-354:55.0	Aspte1_GeneCatalog_proteins_20120919.aa
Aspthe1|312187	Aspergillus thermomutatus v1.0	Pca1	920	8.44e-78	488	0.4365	182	0.373	4	921	jgi|Aspthe1|312187|gm1.6524_g	321	1086	413-545:261.0 575-639:165.0 742-836:133.0 833-871:95.0 880-921:88.0 4-47:67.0 318-357:57.0 373-402:54.0	Aspthe1_GeneCatalog_proteins_20160910.aa
Asptra1|579355	Aspergillus transmontanensis CBS 130015 v1.0	Pca1	800	1.18e-61	383	0.3342	161	0.4204	4	921	jgi|Asptra1|579355|gm1.9205_g	369	1114	405-545:276.0 575-639:160.0 880-921:74.0 4-50:69.0 836-859:62.0 373-402:58.0 336-354:54.0 857-871:47.0	Asptra1_GeneCatalog_proteins_20160915.aa
Asptr1|138319	Aspergillus triticus CBS266.81 v1.0	Pca1	901	5.93e-75	457	0.3639	174	0.3807	4	921	jgi|Asptr1|138319|fgenesh1_kg.1_#_1288_#_TRINITY_DN3419_c0_g1_i1	458	1224	413-545:260.0 575-639:162.0 742-826:122.0 833-871:95.0 880-921:83.0 4-47:67.0 336-354:58.0 373-402:54.0	Asptr1_GeneCatalog_proteins_20160629.aa
Aspung1|155056	Aspergillus unguis CBS132.55 v1.0	Pca1	924	3.22e-78	485	0.4145	181	0.3732	4	921	jgi|Aspung1|155056|fgenesh1_pm.32_#_25	362	1127	413-545:266.0 575-639:165.0 730-824:123.0 833-871:96.0 880-921:90.0 4-47:69.0 318-354:61.0 373-402:54.0	Aspung1_FilteredModels1_proteins_2022-01-21.fasta
Aspven1|395668	Aspergillus venezuelensis CBS 868.97 v1.0	Pca1	863	6.36e-75	466	0.3966	171	0.367	4	921	jgi|Aspven1|395668|gm1.12006_g	377	1142	413-545:256.0 557-639:173.0 742-836:130.0 833-871:93.0 880-921:85.0 4-47:72.0 373-402:54.0	Aspven1_FilteredModels1_proteins_2022-01-21.fasta
Aspve1|29630	Aspergillus versicolor v1.0	Pca1	877	6.77e-72	469	0.41	174	0.371	4	921	jgi|Aspve1|29630|fgenesh1_pg.6_#_102	343	1112	419-548:265.0 575-639:161.0 736-817:124.0 880-921:78.0 4-43:71.0 373-410:62.0 825-859:61.0 318-354:55.0	Aspve1_GeneCatalog_proteins_20120621.aa
Aspwe1|53931	Aspergillus wentii v1.0	Pca1	854	1.63e-73	448	0.3516	167	0.3728	4	921	jgi|Aspwe1|53931|fgenesh1_pm.7_#_420	477	1242	413-545:256.0 575-639:165.0 742-836:127.0 833-871:93.0 880-921:86.0 4-47:74.0 373-402:53.0	Aspwe1_GeneCatalog_proteins_20120711.aa
Aspwest1|290948	Aspergillus westerdijkiae CBS 112803 v1.0	Pca1	920	7.65e-78	488	0.4477	185	0.3791	4	921	jgi|Aspwest1|290948|MIX6073_84_37	299	1058	425-545:278.0 557-647:161.0 730-831:120.0 833-871:93.0 880-921:81.0 4-47:69.0 373-402:60.0 336-354:58.0	Aspwest1_GeneCatalog_proteins_20191105.aa
