# Supplementary material for: Functional characterization of genes encoding cadmium pumping P1B-type ATPases in Aspergillus fumigatus and Aspergillus nidulans
Source: Microbiol Spectr. 2023 Sep 7;11(5):e00283-23. doi: 10.1128/spectrum.00283-23 (PMC10581124; doi:10.1128/spectrum.00283-23)
Supplement: Table S2 — Prevalence of pcaA possessing A. fumigatus isolates. [file spectrum.00283-23-s0003.xlsx]

## Sheet: Munka1
Table S2 Prevalence of pcaA possessing A. fumigatus strains among clinical and environmental isolates
Table was created according to the data avilable in FungiDB (https://fungidb.org).
Strain	Sample type	Data set	Presence of pcaA
08-12-12-13	Clinical	Genomic Context of Azole-Resistance Mutations in Aspergillus fumigatus
08-19-02-10	Environmental	Genomic Context of Azole-Resistance Mutations in Aspergillus fumigatus			Fisher exact test
08-19-02-30	Environmental	Genomic Context of Azole-Resistance Mutations in Aspergillus fumigatus							Number of isolates:	879
08-19-02-46	Environmental	Genomic Context of Azole-Resistance Mutations in Aspergillus fumigatus							Number of "clinical" isolates:	577
08-19-02-61	Environmental	Genomic Context of Azole-Resistance Mutations in Aspergillus fumigatus							Number of "environmental" isolates:	302
08-31-08-91	Clinical	Genomic Context of Azole-Resistance Mutations in Aspergillus fumigatus							Number of isolates with pcaA:	32
08-36-03-25	Clinical	Genomic Context of Azole-Resistance Mutations in Aspergillus fumigatus							Number of "clinical" isolates with pcaA:	30
09-7500806	Clinical	Genomic Context of Azole-Resistance Mutations in Aspergillus fumigatus	yes						Number of "environmental" isolates with pcaA:	2
10-01-02-27	Clinical	Genomic Context of Azole-Resistance Mutations in Aspergillus fumigatus			Enrichment of isolates with pcaA gene in the "clinical" isolates set (p-value):
12-7504462	Clinical	Genomic Context of Azole-Resistance Mutations in Aspergillus fumigatus	yes							0.0001767
12-7504652	Clinical	Genomic Context of Azole-Resistance Mutations in Aspergillus fumigatus
12-7505054	Clinical	Genomic Context of Azole-Resistance Mutations in Aspergillus fumigatus
12-7505220	Clinical	Genomic Context of Azole-Resistance Mutations in Aspergillus fumigatus	yes
12-7505446	Clinical	Genomic Context of Azole-Resistance Mutations in Aspergillus fumigatus
A1163	specimen from organism	Aligned SNPs - Aspergillus fumigatus Af1163 strain
A-2-26s-2	soil	SNP calls on WGS of clinical and environmental isolates of Aspergillus fumigatus in Germany
A-2-27s-1	soil	SNP calls on WGS of clinical and environmental isolates of Aspergillus fumigatus in Germany
A-2-34L-2	soil	SNP calls on WGS of clinical and environmental isolates of Aspergillus fumigatus in Germany
A-2-35L-1	soil	SNP calls on WGS of clinical and environmental isolates of Aspergillus fumigatus in Germany
A-2-35s-1	soil	SNP calls on WGS of clinical and environmental isolates of Aspergillus fumigatus in Germany
A-2-36s-3	soil	SNP calls on WGS of clinical and environmental isolates of Aspergillus fumigatus in Germany
A-2-43L-2	soil	SNP calls on WGS of clinical and environmental isolates of Aspergillus fumigatus in Germany
A-2-44L-2	soil	SNP calls on WGS of clinical and environmental isolates of Aspergillus fumigatus in Germany
A-2-45L-5	soil	SNP calls on WGS of clinical and environmental isolates of Aspergillus fumigatus in Germany
A-2-47L-2	soil	SNP calls on WGS of clinical and environmental isolates of Aspergillus fumigatus in Germany
A-2-47s-3	soil	SNP calls on WGS of clinical and environmental isolates of Aspergillus fumigatus in Germany
A-2-48s-2	soil	SNP calls on WGS of clinical and environmental isolates of Aspergillus fumigatus in Germany
A-2-49L-2	soil	SNP calls on WGS of clinical and environmental isolates of Aspergillus fumigatus in Germany
A-2-49L-5	soil	SNP calls on WGS of clinical and environmental isolates of Aspergillus fumigatus in Germany
A-3-30s-2	soil	SNP calls on WGS of clinical and environmental isolates of Aspergillus fumigatus in Germany
A-3-37s-1	soil	SNP calls on WGS of clinical and environmental isolates of Aspergillus fumigatus in Germany
A-3-40L-1	soil	SNP calls on WGS of clinical and environmental isolates of Aspergillus fumigatus in Germany
A-3-43s-1	soil	SNP calls on WGS of clinical and environmental isolates of Aspergillus fumigatus in Germany
A-3-45L-2	soil	SNP calls on WGS of clinical and environmental isolates of Aspergillus fumigatus in Germany
A-3-46s-1	soil	SNP calls on WGS of clinical and environmental isolates of Aspergillus fumigatus in Germany
AF10	specimen from organism	SNP call on WGS of Aspergillus fumigatus drug-resistant clinical isolates
AF100-10_5	sputum	SNP calls on WGS of Aspergillus fumigatus clinical, environmental, AsTEC and CDC study strains.
AF100-10B	sputum	SNP calls on WGS of Aspergillus fumigatus clinical, environmental, AsTEC and CDC study strains.
AF100-11_3	sputum	SNP calls on WGS of Aspergillus fumigatus clinical, environmental, AsTEC and CDC study strains.
AF100-11A	sputum	SNP calls on WGS of Aspergillus fumigatus clinical, environmental, AsTEC and CDC study strains.
AF100-11B	sputum	SNP calls on WGS of Aspergillus fumigatus clinical, environmental, AsTEC and CDC study strains.
AF100-12_10	sputum	SNP calls on WGS of Aspergillus fumigatus clinical, environmental, AsTEC and CDC study strains.
AF100-12_2	sputum	SNP calls on WGS of Aspergillus fumigatus clinical, environmental, AsTEC and CDC study strains.
AF100-12_21	sputum	SNP calls on WGS of Aspergillus fumigatus clinical, environmental, AsTEC and CDC study strains.
AF100-12_24	sputum	SNP calls on WGS of Aspergillus fumigatus clinical, environmental, AsTEC and CDC study strains.
AF100-12_37	sputum	SNP calls on WGS of Aspergillus fumigatus clinical, environmental, AsTEC and CDC study strains.
AF100-12_3G	sputum	SNP calls on WGS of Aspergillus fumigatus clinical, environmental, AsTEC and CDC study strains.
AF100-12_5	sputum	SNP calls on WGS of Aspergillus fumigatus clinical, environmental, AsTEC and CDC study strains.
AF100-12_7	sputum	SNP calls on WGS of Aspergillus fumigatus clinical, environmental, AsTEC and CDC study strains.
AF100-12_7G	sputum	SNP calls on WGS of Aspergillus fumigatus clinical, environmental, AsTEC and CDC study strains.	yes
AF210	specimen from organism	SNP call on WGS of Aspergillus fumigatus drug-resistant clinical isolates
AF293_resequence1	specimen from organism	SNP call on WGS of Aspergillus fumigatus drug-resistant clinical isolates	yes
AF300	pathogenic	Strain specific A. fumigatus persistence in the murine lung
Af65	Clinical	Genomic Context of Azole-Resistance Mutations in Aspergillus fumigatus
AFIS1433	Sinus	SNP calls on WGS of Aspergillus fumigatus isolates from a CDC surveillance of triazole resistance in the United States
AFIS1456	sputum	SNP calls on WGS of Aspergillus fumigatus isolates from a CDC surveillance of triazole resistance in the United States
AFIS1457	Tissue	SNP calls on WGS of Aspergillus fumigatus isolates from a CDC surveillance of triazole resistance in the United States
AFIS1458	sputum	SNP calls on WGS of Aspergillus fumigatus isolates from a CDC surveillance of triazole resistance in the United States
AFIS1460	sputum	SNP calls on WGS of Aspergillus fumigatus isolates from a CDC surveillance of triazole resistance in the United States
AFIS1461	sputum	SNP calls on WGS of Aspergillus fumigatus isolates from a CDC surveillance of triazole resistance in the United States
AFIS1484	sputum	SNP calls on WGS of Aspergillus fumigatus isolates from a CDC surveillance of triazole resistance in the United States
AFIS1489	ear	SNP calls on WGS of Aspergillus fumigatus isolates from a CDC surveillance of triazole resistance in the United States
AFIS1492	ear	SNP calls on WGS of Aspergillus fumigatus isolates from a CDC surveillance of triazole resistance in the United States
AFIS1493	ear	SNP calls on WGS of Aspergillus fumigatus isolates from a CDC surveillance of triazole resistance in the United States
AFIS1499	sputum	SNP calls on WGS of Aspergillus fumigatus isolates from a CDC surveillance of triazole resistance in the United States
AFIS1501	sputum	SNP calls on WGS of Aspergillus fumigatus isolates from a CDC surveillance of triazole resistance in the United States
AFIS1511	sputum	SNP calls on WGS of Aspergillus fumigatus isolates from a CDC surveillance of triazole resistance in the United States
AFIS1516	Trach	SNP calls on WGS of Aspergillus fumigatus isolates from a CDC surveillance of triazole resistance in the United States
AFIS1517	Trach	SNP calls on WGS of Aspergillus fumigatus isolates from a CDC surveillance of triazole resistance in the United States
AFIS1522	sputum	SNP calls on WGS of Aspergillus fumigatus isolates from a CDC surveillance of triazole resistance in the United States
AFIS1526	sputum	SNP calls on WGS of Aspergillus fumigatus isolates from a CDC surveillance of triazole resistance in the United States
AFIS1527	sputum	SNP calls on WGS of Aspergillus fumigatus isolates from a CDC surveillance of triazole resistance in the United States
AFIS1541	sputum	SNP calls on WGS of Aspergillus fumigatus isolates from a CDC surveillance of triazole resistance in the United States
AFIS1542	sputum	SNP calls on WGS of Aspergillus fumigatus isolates from a CDC surveillance of triazole resistance in the United States
AFIS1543	sputum	SNP calls on WGS of Aspergillus fumigatus isolates from a CDC surveillance of triazole resistance in the United States
AFIS1549	BAL	SNP calls on WGS of Aspergillus fumigatus isolates from a CDC surveillance of triazole resistance in the United States
AFIS1554	Bronch wash	SNP calls on WGS of Aspergillus fumigatus isolates from a CDC surveillance of triazole resistance in the United States
AFIS1587	BAL	SNP calls on WGS of Aspergillus fumigatus isolates from a CDC surveillance of triazole resistance in the United States
AFIS1588	BAL	SNP calls on WGS of Aspergillus fumigatus isolates from a CDC surveillance of triazole resistance in the United States
AFIS1599	BAL	SNP calls on WGS of Aspergillus fumigatus isolates from a CDC surveillance of triazole resistance in the United States
AFIS1608	sputum	SNP calls on WGS of Aspergillus fumigatus isolates from a CDC surveillance of triazole resistance in the United States
AFIS1613	sputum	SNP calls on WGS of Aspergillus fumigatus isolates from a CDC surveillance of triazole resistance in the United States
AFIS1622	sputum	SNP calls on WGS of Aspergillus fumigatus isolates from a CDC surveillance of triazole resistance in the United States
AFIS1623	sputum	SNP calls on WGS of Aspergillus fumigatus isolates from a CDC surveillance of triazole resistance in the United States
AFIS1635	BAL	SNP calls on WGS of Aspergillus fumigatus isolates from a CDC surveillance of triazole resistance in the United States
AFIS1636	sputum	SNP calls on WGS of Aspergillus fumigatus isolates from a CDC surveillance of triazole resistance in the United States
AFIS1652	BAL	SNP calls on WGS of Aspergillus fumigatus isolates from a CDC surveillance of triazole resistance in the United States
AFIS1659	Bronch wash	SNP calls on WGS of Aspergillus fumigatus isolates from a CDC surveillance of triazole resistance in the United States
AFIS1661	sputum	SNP calls on WGS of Aspergillus fumigatus isolates from a CDC surveillance of triazole resistance in the United States
AFIS1663	Bronch wash	SNP calls on WGS of Aspergillus fumigatus isolates from a CDC surveillance of triazole resistance in the United States
AFIS1670	sputum	SNP calls on WGS of Aspergillus fumigatus isolates from a CDC surveillance of triazole resistance in the United States
AFIS1703	BAL	SNP calls on WGS of Aspergillus fumigatus isolates from a CDC surveillance of triazole resistance in the United States
AFIS1704	sputum	SNP calls on WGS of Aspergillus fumigatus isolates from a CDC surveillance of triazole resistance in the United States	yes
AFIS1709	BAL	SNP calls on WGS of Aspergillus fumigatus isolates from a CDC surveillance of triazole resistance in the United States
AFIS1722	ear	SNP calls on WGS of Aspergillus fumigatus isolates from a CDC surveillance of triazole resistance in the United States
AFIS1737	sputum	SNP calls on WGS of Aspergillus fumigatus isolates from a CDC surveillance of triazole resistance in the United States
AFIS1738	sputum	SNP calls on WGS of Aspergillus fumigatus isolates from a CDC surveillance of triazole resistance in the United States
AFIS1775	BAL	SNP calls on WGS of Aspergillus fumigatus isolates from a CDC surveillance of triazole resistance in the United States
AFIS1777	ear	SNP calls on WGS of Aspergillus fumigatus isolates from a CDC surveillance of triazole resistance in the United States
AFIS1817	BAL	SNP calls on WGS of Aspergillus fumigatus isolates from a CDC surveillance of triazole resistance in the United States
AFIS1820	sputum	SNP calls on WGS of Aspergillus fumigatus isolates from a CDC surveillance of triazole resistance in the United States	yes
AFIS1821	ear	SNP calls on WGS of Aspergillus fumigatus isolates from a CDC surveillance of triazole resistance in the United States
AFIS1827	sputum	SNP calls on WGS of Aspergillus fumigatus isolates from a CDC surveillance of triazole resistance in the United States
AFIS1828	sputum	SNP calls on WGS of Aspergillus fumigatus isolates from a CDC surveillance of triazole resistance in the United States
AFIS1857	Sinus	SNP calls on WGS of Aspergillus fumigatus isolates from a CDC surveillance of triazole resistance in the United States
AFIS1861	Bronch wash	SNP calls on WGS of Aspergillus fumigatus isolates from a CDC surveillance of triazole resistance in the United States
AFIS1866	BAL	SNP calls on WGS of Aspergillus fumigatus isolates from a CDC surveillance of triazole resistance in the United States
AFIS1867	sputum	SNP calls on WGS of Aspergillus fumigatus isolates from a CDC surveillance of triazole resistance in the United States
AFIS1873	L ear fluid	SNP calls on WGS of Aspergillus fumigatus isolates from a CDC surveillance of triazole resistance in the United States
AFIS1874	R ear fluid	SNP calls on WGS of Aspergillus fumigatus isolates from a CDC surveillance of triazole resistance in the United States
AFIS1876	sputum	SNP calls on WGS of Aspergillus fumigatus isolates from a CDC surveillance of triazole resistance in the United States
AFIS1878	sputum	SNP calls on WGS of Aspergillus fumigatus isolates from a CDC surveillance of triazole resistance in the United States
AFIS1885	Paranasal Sinus	SNP calls on WGS of Aspergillus fumigatus isolates from a CDC surveillance of triazole resistance in the United States
AFIS1886	Left Ankle	SNP calls on WGS of Aspergillus fumigatus isolates from a CDC surveillance of triazole resistance in the United States
AFIS1889	BAL	SNP calls on WGS of Aspergillus fumigatus isolates from a CDC surveillance of triazole resistance in the United States
AFIS1892	L ear	SNP calls on WGS of Aspergillus fumigatus isolates from a CDC surveillance of triazole resistance in the United States
AFIS1893	Bronch wash	SNP calls on WGS of Aspergillus fumigatus isolates from a CDC surveillance of triazole resistance in the United States
AFIS1898	BAL	SNP calls on WGS of Aspergillus fumigatus isolates from a CDC surveillance of triazole resistance in the United States
AFIS1903	Bronch wash	SNP calls on WGS of Aspergillus fumigatus isolates from a CDC surveillance of triazole resistance in the United States
AFIS1904	sputum	SNP calls on WGS of Aspergillus fumigatus isolates from a CDC surveillance of triazole resistance in the United States
AFIS1926	sputum	SNP calls on WGS of Aspergillus fumigatus isolates from a CDC surveillance of triazole resistance in the United States
AFIS1927	sputum	SNP calls on WGS of Aspergillus fumigatus isolates from a CDC surveillance of triazole resistance in the United States
AFIS1933	sputum	SNP calls on WGS of Aspergillus fumigatus isolates from a CDC surveillance of triazole resistance in the United States
AFIS1938	BAL	SNP calls on WGS of Aspergillus fumigatus isolates from a CDC surveillance of triazole resistance in the United States
AFIS1946	sputum	SNP calls on WGS of Aspergillus fumigatus isolates from a CDC surveillance of triazole resistance in the United States
AFIS1948	sputum	SNP calls on WGS of Aspergillus fumigatus isolates from a CDC surveillance of triazole resistance in the United States
AFIS1949	sputum	SNP calls on WGS of Aspergillus fumigatus isolates from a CDC surveillance of triazole resistance in the United States
AFIS1956	BAL	SNP calls on WGS of Aspergillus fumigatus isolates from a CDC surveillance of triazole resistance in the United States
AFIS1958	BAL	SNP calls on WGS of Aspergillus fumigatus isolates from a CDC surveillance of triazole resistance in the United States
AFIS1960	sputum	SNP calls on WGS of Aspergillus fumigatus isolates from a CDC surveillance of triazole resistance in the United States
AFIS2001	sputum	SNP calls on WGS of Aspergillus fumigatus isolates from a CDC surveillance of triazole resistance in the United States
AFIS2009	sputum	SNP calls on WGS of Aspergillus fumigatus isolates from a CDC surveillance of triazole resistance in the United States
AFIS2013	Bronch wash	SNP calls on WGS of Aspergillus fumigatus isolates from a CDC surveillance of triazole resistance in the United States
AFIS2059	Neck, deep throat	SNP calls on WGS of Aspergillus fumigatus isolates from a CDC surveillance of triazole resistance in the United States
AFIS2060	sputum	SNP calls on WGS of Aspergillus fumigatus isolates from a CDC surveillance of triazole resistance in the United States
AFIS2061	BAL	SNP calls on WGS of Aspergillus fumigatus isolates from a CDC surveillance of triazole resistance in the United States
AFIS2062	sputum	SNP calls on WGS of Aspergillus fumigatus isolates from a CDC surveillance of triazole resistance in the United States
AFIS2063	sputum	SNP calls on WGS of Aspergillus fumigatus isolates from a CDC surveillance of triazole resistance in the United States
AFIS2064	sputum	SNP calls on WGS of Aspergillus fumigatus isolates from a CDC surveillance of triazole resistance in the United States
AFIS2065	BAL	SNP calls on WGS of Aspergillus fumigatus isolates from a CDC surveillance of triazole resistance in the United States
AFIS2066	sputum	SNP calls on WGS of Aspergillus fumigatus isolates from a CDC surveillance of triazole resistance in the United States
AFIS2067	sputum	SNP calls on WGS of Aspergillus fumigatus isolates from a CDC surveillance of triazole resistance in the United States
AFIS2068	sputum	SNP calls on WGS of Aspergillus fumigatus isolates from a CDC surveillance of triazole resistance in the United States
AFIS2093	sputum	SNP calls on WGS of Aspergillus fumigatus isolates from a CDC surveillance of triazole resistance in the United States
AFIS2097	Bronch wash	SNP calls on WGS of Aspergillus fumigatus isolates from a CDC surveillance of triazole resistance in the United States
AFIS2098	Bronch wash	SNP calls on WGS of Aspergillus fumigatus isolates from a CDC surveillance of triazole resistance in the United States
AFIS2099	Bronch wash	SNP calls on WGS of Aspergillus fumigatus isolates from a CDC surveillance of triazole resistance in the United States
AFIS2101	Brain cystic mass	SNP calls on WGS of Aspergillus fumigatus isolates from a CDC surveillance of triazole resistance in the United States
AFIS2122	sputum	SNP calls on WGS of Aspergillus fumigatus isolates from a CDC surveillance of triazole resistance in the United States
AFIS2123	sputum	SNP calls on WGS of Aspergillus fumigatus isolates from a CDC surveillance of triazole resistance in the United States
AFIS2150	sputum	SNP calls on WGS of Aspergillus fumigatus isolates from a CDC surveillance of triazole resistance in the United States
AFIS2152	BAL	SNP calls on WGS of Aspergillus fumigatus isolates from a CDC surveillance of triazole resistance in the United States
AFIS2153	sputum	SNP calls on WGS of Aspergillus fumigatus isolates from a CDC surveillance of triazole resistance in the United States
AFIS2157	sputum	SNP calls on WGS of Aspergillus fumigatus isolates from a CDC surveillance of triazole resistance in the United States
AFIS2159	BAL	SNP calls on WGS of Aspergillus fumigatus isolates from a CDC surveillance of triazole resistance in the United States
AFIS2162	sputum	SNP calls on WGS of Aspergillus fumigatus isolates from a CDC surveillance of triazole resistance in the United States
AFIS2164	sputum	SNP calls on WGS of Aspergillus fumigatus isolates from a CDC surveillance of triazole resistance in the United States
AFIS2165	sputum	SNP calls on WGS of Aspergillus fumigatus isolates from a CDC surveillance of triazole resistance in the United States
AFIS2188	Bronch wash	SNP calls on WGS of Aspergillus fumigatus isolates from a CDC surveillance of triazole resistance in the United States
AFIS2190	Bronch wash	SNP calls on WGS of Aspergillus fumigatus isolates from a CDC surveillance of triazole resistance in the United States
AFIS2193	Lung tissue	SNP calls on WGS of Aspergillus fumigatus isolates from a CDC surveillance of triazole resistance in the United States
AFIS2194	sputum	SNP calls on WGS of Aspergillus fumigatus isolates from a CDC surveillance of triazole resistance in the United States
AFIS2224	Bronch wash	SNP calls on WGS of Aspergillus fumigatus isolates from a CDC surveillance of triazole resistance in the United States
AFIS2231	BAL	SNP calls on WGS of Aspergillus fumigatus isolates from a CDC surveillance of triazole resistance in the United States
AFIS2241	sputum	SNP calls on WGS of Aspergillus fumigatus isolates from a CDC surveillance of triazole resistance in the United States
AFIS2242	sputum	SNP calls on WGS of Aspergillus fumigatus isolates from a CDC surveillance of triazole resistance in the United States
AFIS2244	sputum	SNP calls on WGS of Aspergillus fumigatus isolates from a CDC surveillance of triazole resistance in the United States
AFIS2247	sputum	SNP calls on WGS of Aspergillus fumigatus isolates from a CDC surveillance of triazole resistance in the United States
AFIS2275	throat	SNP calls on WGS of Aspergillus fumigatus isolates from a CDC surveillance of triazole resistance in the United States
AFIS2277	BAL	SNP calls on WGS of Aspergillus fumigatus isolates from a CDC surveillance of triazole resistance in the United States
AFIS2288	BAL	SNP calls on WGS of Aspergillus fumigatus isolates from a CDC surveillance of triazole resistance in the United States
AFIS2292	sputum	SNP calls on WGS of Aspergillus fumigatus isolates from a CDC surveillance of triazole resistance in the United States
AFIS2297	sputum	SNP calls on WGS of Aspergillus fumigatus isolates from a CDC surveillance of triazole resistance in the United States
AFIS2305	Bronch wash	SNP calls on WGS of Aspergillus fumigatus isolates from a CDC surveillance of triazole resistance in the United States
AFIS2351A	sputum	SNP calls on WGS of Aspergillus fumigatus isolates from a CDC surveillance of triazole resistance in the United States
AFIS2351B	Toenail	SNP calls on WGS of Aspergillus fumigatus isolates from a CDC surveillance of triazole resistance in the United States
AFIS2393	Bronch wash	SNP calls on WGS of Aspergillus fumigatus isolates from a CDC surveillance of triazole resistance in the United States
AFIS2394	sputum	SNP calls on WGS of Aspergillus fumigatus isolates from a CDC surveillance of triazole resistance in the United States
AFIS2400	sputum	SNP calls on WGS of Aspergillus fumigatus isolates from a CDC surveillance of triazole resistance in the United States
AFIS2413	eye	SNP calls on WGS of Aspergillus fumigatus isolates from a CDC surveillance of triazole resistance in the United States
AFIS2487	ear	SNP calls on WGS of Aspergillus fumigatus isolates from a CDC surveillance of triazole resistance in the United States
AFIS2488	ear	SNP calls on WGS of Aspergillus fumigatus isolates from a CDC surveillance of triazole resistance in the United States
AFIS2506	Paranasal Sinus	SNP calls on WGS of Aspergillus fumigatus isolates from a CDC surveillance of triazole resistance in the United States
AFIS2511	sputum	SNP calls on WGS of Aspergillus fumigatus isolates from a CDC surveillance of triazole resistance in the United States
AFIS2512	Tracheal Secretion	SNP calls on WGS of Aspergillus fumigatus isolates from a CDC surveillance of triazole resistance in the United States
AFIS2546	sputum	SNP calls on WGS of Aspergillus fumigatus isolates from a CDC surveillance of triazole resistance in the United States
AFIS2548	BAL	SNP calls on WGS of Aspergillus fumigatus isolates from a CDC surveillance of triazole resistance in the United States
AFIS2558	BAL	SNP calls on WGS of Aspergillus fumigatus isolates from a CDC surveillance of triazole resistance in the United States
AFIS2566	Bronch wash	SNP calls on WGS of Aspergillus fumigatus isolates from a CDC surveillance of triazole resistance in the United States
AFIS2567	sputum	SNP calls on WGS of Aspergillus fumigatus isolates from a CDC surveillance of triazole resistance in the United States
AFIS2574	skin	SNP calls on WGS of Aspergillus fumigatus isolates from a CDC surveillance of triazole resistance in the United States
AFIS2575	Bronch wash	SNP calls on WGS of Aspergillus fumigatus isolates from a CDC surveillance of triazole resistance in the United States	yes
AFIS2714	Bronch Lavage	SNP calls on WGS of Aspergillus fumigatus isolates from a CDC surveillance of triazole resistance in the United States
AFIS2768	sputum	SNP calls on WGS of Aspergillus fumigatus isolates from a CDC surveillance of triazole resistance in the United States
AFIS2889	sputum	SNP calls on WGS of Aspergillus fumigatus isolates from a CDC surveillance of triazole resistance in the United States
AFIS3068	sputum	SNP calls on WGS of Aspergillus fumigatus isolates from a CDC surveillance of triazole resistance in the United States
AFIS3092	sputum	SNP calls on WGS of Aspergillus fumigatus isolates from a CDC surveillance of triazole resistance in the United States
AFIS3129	sputum	SNP calls on WGS of Aspergillus fumigatus isolates from a CDC surveillance of triazole resistance in the United States
AFIS3137	Endotracheal aspirate	SNP calls on WGS of Aspergillus fumigatus isolates from a CDC surveillance of triazole resistance in the United States
AFIS3199	Endotracheal aspirate	SNP calls on WGS of Aspergillus fumigatus isolates from a CDC surveillance of triazole resistance in the United States
Afu_1042-09	Clinical	Genomic Context of Azole-Resistance Mutations in Aspergillus fumigatus
Afu_124-E11	Environmental	Genomic Context of Azole-Resistance Mutations in Aspergillus fumigatus
Afu_166-E11	Environmental	Genomic Context of Azole-Resistance Mutations in Aspergillus fumigatus
Afu_218-E11	Environmental	Genomic Context of Azole-Resistance Mutations in Aspergillus fumigatus
Afu_257-E11	Environmental	Genomic Context of Azole-Resistance Mutations in Aspergillus fumigatus
Afu_343-P-11	Clinical	Genomic Context of Azole-Resistance Mutations in Aspergillus fumigatus
Afu_591-12	Clinical	Genomic Context of Azole-Resistance Mutations in Aspergillus fumigatus
Afu_942-09	Clinical	Genomic Context of Azole-Resistance Mutations in Aspergillus fumigatus
AP65	Environmental	Strain specific A. fumigatus persistence in the murine lung
B11927	soil	SNP calls on WGS of Aspergillus fumigatus isolates from a CDC surveillance of triazole resistance in the United States
B11928	soil	SNP calls on WGS of Aspergillus fumigatus isolates from a CDC surveillance of triazole resistance in the United States
B11930	soil	SNP calls on WGS of Aspergillus fumigatus isolates from a CDC surveillance of triazole resistance in the United States
B11943	soil	SNP calls on WGS of Aspergillus fumigatus isolates from a CDC surveillance of triazole resistance in the United States
B11951	soil	SNP calls on WGS of Aspergillus fumigatus isolates from a CDC surveillance of triazole resistance in the United States
B11957	soil	SNP calls on WGS of Aspergillus fumigatus isolates from a CDC surveillance of triazole resistance in the United States
B11959	soil	SNP calls on WGS of Aspergillus fumigatus isolates from a CDC surveillance of triazole resistance in the United States
B11965	soil	SNP calls on WGS of Aspergillus fumigatus isolates from a CDC surveillance of triazole resistance in the United States
B11969	soil	SNP calls on WGS of Aspergillus fumigatus isolates from a CDC surveillance of triazole resistance in the United States
B11971	soil	SNP calls on WGS of Aspergillus fumigatus isolates from a CDC surveillance of triazole resistance in the United States
B11973	soil	SNP calls on WGS of Aspergillus fumigatus isolates from a CDC surveillance of triazole resistance in the United States
B11978	soil	SNP calls on WGS of Aspergillus fumigatus isolates from a CDC surveillance of triazole resistance in the United States
B11982	soil	SNP calls on WGS of Aspergillus fumigatus isolates from a CDC surveillance of triazole resistance in the United States
B-1-26-5	soil	SNP calls on WGS of environmental isolates of Aspergillus fumigatus
B-1-27-5	soil	SNP calls on WGS of environmental isolates of Aspergillus fumigatus
B-1-30-1	soil	SNP calls on WGS of clinical and environmental isolates of Aspergillus fumigatus in Germany
B-1-32-1	soil	SNP calls on WGS of environmental isolates of Aspergillus fumigatus
B-1-32-3	soil	SNP calls on WGS of clinical and environmental isolates of Aspergillus fumigatus in Germany
B-1-43-1	soil	SNP calls on WGS of environmental isolates of Aspergillus fumigatus
B-1-44-s	soil	SNP calls on WGS of environmental isolates of Aspergillus fumigatus
B-1-45-2	soil	SNP calls on WGS of environmental isolates of Aspergillus fumigatus
B-1-45-5	soil	SNP calls on WGS of environmental isolates of Aspergillus fumigatus
B-1-46-5	soil	SNP calls on WGS of clinical and environmental isolates of Aspergillus fumigatus in Germany
B-1-48-5	soil	SNP calls on WGS of environmental isolates of Aspergillus fumigatus
B-1-63s-1	soil	SNP calls on WGS of environmental isolates of Aspergillus fumigatus
B-1-66L-1	soil	SNP calls on WGS of clinical and environmental isolates of Aspergillus fumigatus in Germany
B-1-66s-1	soil	SNP calls on WGS of environmental isolates of Aspergillus fumigatus
B-1-67L-1	soil	SNP calls on WGS of environmental isolates of Aspergillus fumigatus
B-1-68s-1	soil	SNP calls on WGS of environmental isolates of Aspergillus fumigatus
B-1-69L-1	soil	SNP calls on WGS of environmental isolates of Aspergillus fumigatus
B-1-70s-1	soil	SNP calls on WGS of environmental isolates of Aspergillus fumigatus
B-1-71L-1	soil	SNP calls on WGS of environmental isolates of Aspergillus fumigatus
B-1-73L-1	soil	SNP calls on WGS of clinical and environmental isolates of Aspergillus fumigatus in Germany
B-1-75L-1	soil	SNP calls on WGS of environmental isolates of Aspergillus fumigatus
B-1-78L-1	soil	SNP calls on WGS of clinical and environmental isolates of Aspergillus fumigatus in Germany
B5852	specimen from organism	SNP call on WGS of Aspergillus fumigatus drug-resistant clinical isolates
B5854	specimen from organism	SNP call on WGS of Aspergillus fumigatus drug-resistant clinical isolates
B5856	specimen from organism	SNP call on WGS of Aspergillus fumigatus drug-resistant clinical isolates
B5859	specimen from organism	SNP call on WGS of Aspergillus fumigatus drug-resistant clinical isolates
B5863	specimen from organism	SNP call on WGS of Aspergillus fumigatus drug-resistant clinical isolates
B5866	specimen from organism	SNP call on WGS of Aspergillus fumigatus drug-resistant clinical isolates
B5868	specimen from organism	SNP call on WGS of Aspergillus fumigatus drug-resistant clinical isolates
B6069	specimen from organism	SNP call on WGS of Aspergillus fumigatus drug-resistant clinical isolates
B6074	specimen from organism	SNP call on WGS of Aspergillus fumigatus drug-resistant clinical isolates
B6078	specimen from organism	SNP call on WGS of Aspergillus fumigatus drug-resistant clinical isolates
B6079	specimen from organism	SNP call on WGS of Aspergillus fumigatus drug-resistant clinical isolates
B6081	specimen from organism	SNP call on WGS of Aspergillus fumigatus drug-resistant clinical isolates
C1	Environmental	SNP calls on WGS of Aspergillus fumigatus isolates from the UK and Ireland
C10	Environmental	SNP calls on WGS of Aspergillus fumigatus isolates from the UK and Ireland
C100	Clinical	SNP calls on WGS of Aspergillus fumigatus isolates from the UK and Ireland
C103	Clinical	SNP calls on WGS of Aspergillus fumigatus isolates from the UK and Ireland
C104	Clinical	SNP calls on WGS of Aspergillus fumigatus isolates from the UK and Ireland
C105	Clinical	SNP calls on WGS of Aspergillus fumigatus isolates from the UK and Ireland
C106	Clinical	SNP calls on WGS of Aspergillus fumigatus isolates from the UK and Ireland
C107	Clinical	SNP calls on WGS of Aspergillus fumigatus isolates from the UK and Ireland
C108	Clinical	SNP calls on WGS of Aspergillus fumigatus isolates from the UK and Ireland
C109	Clinical	SNP calls on WGS of Aspergillus fumigatus isolates from the UK and Ireland
C11	Environmental	SNP calls on WGS of Aspergillus fumigatus isolates from the UK and Ireland
C110	Clinical	SNP calls on WGS of Aspergillus fumigatus isolates from the UK and Ireland
C111	Clinical	SNP calls on WGS of Aspergillus fumigatus isolates from the UK and Ireland
C112	Clinical	SNP calls on WGS of Aspergillus fumigatus isolates from the UK and Ireland
C113	Clinical	SNP calls on WGS of Aspergillus fumigatus isolates from the UK and Ireland
C114	Clinical	SNP calls on WGS of Aspergillus fumigatus isolates from the UK and Ireland
C115	Clinical	SNP calls on WGS of Aspergillus fumigatus isolates from the UK and Ireland
C117	Clinical	SNP calls on WGS of Aspergillus fumigatus isolates from the UK and Ireland
C118	Clinical	SNP calls on WGS of Aspergillus fumigatus isolates from the UK and Ireland
C119	Clinical	SNP calls on WGS of Aspergillus fumigatus isolates from the UK and Ireland
C12	Environmental	SNP calls on WGS of Aspergillus fumigatus isolates from the UK and Ireland
C120	Clinical	SNP calls on WGS of Aspergillus fumigatus isolates from the UK and Ireland
C121	Clinical	SNP calls on WGS of Aspergillus fumigatus isolates from the UK and Ireland
C122	Clinical	SNP calls on WGS of Aspergillus fumigatus isolates from the UK and Ireland
C123	Clinical	SNP calls on WGS of Aspergillus fumigatus isolates from the UK and Ireland
C124	Clinical	SNP calls on WGS of Aspergillus fumigatus isolates from the UK and Ireland
C-1-24L-2	soil	SNP calls on WGS of environmental isolates of Aspergillus fumigatus
C-1-24L-3	soil	SNP calls on WGS of clinical and environmental isolates of Aspergillus fumigatus in Germany
C125	Clinical	SNP calls on WGS of Aspergillus fumigatus isolates from the UK and Ireland
C126	Clinical	SNP calls on WGS of Aspergillus fumigatus isolates from the UK and Ireland
C127	Clinical	SNP calls on WGS of Aspergillus fumigatus isolates from the UK and Ireland
C-1-27s-1	soil	SNP calls on WGS of environmental isolates of Aspergillus fumigatus
C128	Clinical	SNP calls on WGS of Aspergillus fumigatus isolates from the UK and Ireland	yes
C-1-28L-1	soil	SNP calls on WGS of clinical and environmental isolates of Aspergillus fumigatus in Germany
C-1-28L-2	soil	SNP calls on WGS of environmental isolates of Aspergillus fumigatus
C129	Clinical	SNP calls on WGS of Aspergillus fumigatus isolates from the UK and Ireland
C13	Environmental	SNP calls on WGS of Aspergillus fumigatus isolates from the UK and Ireland
C130	Clinical	SNP calls on WGS of Aspergillus fumigatus isolates from the UK and Ireland
C-1-30L-1	soil	SNP calls on WGS of clinical and environmental isolates of Aspergillus fumigatus in Germany
C131	Clinical	SNP calls on WGS of Aspergillus fumigatus isolates from the UK and Ireland
C-1-31L-1	soil	SNP calls on WGS of environmental isolates of Aspergillus fumigatus
C-1-31s-1	soil	SNP calls on WGS of clinical and environmental isolates of Aspergillus fumigatus in Germany
C132	Clinical	SNP calls on WGS of Aspergillus fumigatus isolates from the UK and Ireland
C133	Clinical	SNP calls on WGS of Aspergillus fumigatus isolates from the UK and Ireland
C-1-33L-1	soil	SNP calls on WGS of environmental isolates of Aspergillus fumigatus
C-1-33L-2	soil	SNP calls on WGS of clinical and environmental isolates of Aspergillus fumigatus in Germany
C134	Clinical	SNP calls on WGS of Aspergillus fumigatus isolates from the UK and Ireland
C-1-34s-1	soil	SNP calls on WGS of clinical and environmental isolates of Aspergillus fumigatus in Germany
C135	Clinical	SNP calls on WGS of Aspergillus fumigatus isolates from the UK and Ireland
C136	Clinical	SNP calls on WGS of Aspergillus fumigatus isolates from the UK and Ireland	yes
C137	Clinical	SNP calls on WGS of Aspergillus fumigatus isolates from the UK and Ireland	yes
C138	Clinical	SNP calls on WGS of Aspergillus fumigatus isolates from the UK and Ireland
C139	Clinical	SNP calls on WGS of Aspergillus fumigatus isolates from the UK and Ireland
C14	Environmental	SNP calls on WGS of Aspergillus fumigatus isolates from the UK and Ireland
C140	Clinical	SNP calls on WGS of Aspergillus fumigatus isolates from the UK and Ireland
C-1-40L-2	soil	SNP calls on WGS of clinical and environmental isolates of Aspergillus fumigatus in Germany
C-1-40s-1	soil	SNP calls on WGS of environmental isolates of Aspergillus fumigatus
C141	Clinical	SNP calls on WGS of Aspergillus fumigatus isolates from the UK and Ireland
C142	Clinical	SNP calls on WGS of Aspergillus fumigatus isolates from the UK and Ireland
C143	Clinical	SNP calls on WGS of Aspergillus fumigatus isolates from the UK and Ireland
C144	Clinical	SNP calls on WGS of Aspergillus fumigatus isolates from the UK and Ireland
C145	Clinical	SNP calls on WGS of Aspergillus fumigatus isolates from the UK and Ireland
C146	Clinical	SNP calls on WGS of Aspergillus fumigatus isolates from the UK and Ireland	yes
C147	Clinical	SNP calls on WGS of Aspergillus fumigatus isolates from the UK and Ireland	yes
C148	Clinical	SNP calls on WGS of Aspergillus fumigatus isolates from the UK and Ireland	yes
C149	Clinical	SNP calls on WGS of Aspergillus fumigatus isolates from the UK and Ireland	yes
C-1-49-1	soil	SNP calls on WGS of clinical and environmental isolates of Aspergillus fumigatus in Germany
C15	Environmental	SNP calls on WGS of Aspergillus fumigatus isolates from the UK and Ireland
C150	Clinical	SNP calls on WGS of Aspergillus fumigatus isolates from the UK and Ireland	yes
C151	Clinical	SNP calls on WGS of Aspergillus fumigatus isolates from the UK and Ireland	yes
C-1-51s-1	soil	SNP calls on WGS of environmental isolates of Aspergillus fumigatus
C152	Clinical	SNP calls on WGS of Aspergillus fumigatus isolates from the UK and Ireland	yes
C153	Clinical	SNP calls on WGS of Aspergillus fumigatus isolates from the UK and Ireland	yes
C154	Clinical	SNP calls on WGS of Aspergillus fumigatus isolates from the UK and Ireland	yes
C155	Clinical	SNP calls on WGS of Aspergillus fumigatus isolates from the UK and Ireland
C156	Clinical	SNP calls on WGS of Aspergillus fumigatus isolates from the UK and Ireland
C157	Clinical	SNP calls on WGS of Aspergillus fumigatus isolates from the UK and Ireland
C158	Clinical	SNP calls on WGS of Aspergillus fumigatus isolates from the UK and Ireland
C159	Clinical	SNP calls on WGS of Aspergillus fumigatus isolates from the UK and Ireland
C16	Environmental	SNP calls on WGS of Aspergillus fumigatus isolates from the UK and Ireland
C160	Clinical	SNP calls on WGS of Aspergillus fumigatus isolates from the UK and Ireland
C-1-60L-1	soil	SNP calls on WGS of environmental isolates of Aspergillus fumigatus
C161	Clinical	SNP calls on WGS of Aspergillus fumigatus isolates from the UK and Ireland
C162	Clinical	SNP calls on WGS of Aspergillus fumigatus isolates from the UK and Ireland
C163	Clinical	SNP calls on WGS of Aspergillus fumigatus isolates from the UK and Ireland
C164	Clinical	SNP calls on WGS of Aspergillus fumigatus isolates from the UK and Ireland
C-1-64L-2	soil	SNP calls on WGS of clinical and environmental isolates of Aspergillus fumigatus in Germany
C165	Clinical	SNP calls on WGS of Aspergillus fumigatus isolates from the UK and Ireland
C166	Clinical	SNP calls on WGS of Aspergillus fumigatus isolates from the UK and Ireland
C-1-66L-2	soil	SNP calls on WGS of clinical and environmental isolates of Aspergillus fumigatus in Germany
C-1-66L-3	soil	SNP calls on WGS of clinical and environmental isolates of Aspergillus fumigatus in Germany
C167	Clinical	SNP calls on WGS of Aspergillus fumigatus isolates from the UK and Ireland
C-1-67s-1	soil	SNP calls on WGS of clinical and environmental isolates of Aspergillus fumigatus in Germany
C168	Clinical	SNP calls on WGS of Aspergillus fumigatus isolates from the UK and Ireland
C169	Clinical	SNP calls on WGS of Aspergillus fumigatus isolates from the UK and Ireland
C-1-69L-1	soil	SNP calls on WGS of environmental isolates of Aspergillus fumigatus
C-1-69s-1	soil	SNP calls on WGS of clinical and environmental isolates of Aspergillus fumigatus in Germany
C-1-6s-2	soil	SNP calls on WGS of environmental isolates of Aspergillus fumigatus
C-1-6s-3	soil	SNP calls on WGS of environmental isolates of Aspergillus fumigatus
C17	Environmental	SNP calls on WGS of Aspergillus fumigatus isolates from the UK and Ireland
C170	Clinical	SNP calls on WGS of Aspergillus fumigatus isolates from the UK and Ireland
C171	Clinical	SNP calls on WGS of Aspergillus fumigatus isolates from the UK and Ireland	yes
C172	Clinical	SNP calls on WGS of Aspergillus fumigatus isolates from the UK and Ireland
C-1-72L-1	soil	SNP calls on WGS of environmental isolates of Aspergillus fumigatus
C-1-72s-2	soil	SNP calls on WGS of environmental isolates of Aspergillus fumigatus
C173	Clinical	SNP calls on WGS of Aspergillus fumigatus isolates from the UK and Ireland
C174	Clinical	SNP calls on WGS of Aspergillus fumigatus isolates from the UK and Ireland
C175	Clinical	SNP calls on WGS of Aspergillus fumigatus isolates from the UK and Ireland
C176	Clinical	SNP calls on WGS of Aspergillus fumigatus isolates from the UK and Ireland
C-1-76s-1	soil	SNP calls on WGS of environmental isolates of Aspergillus fumigatus
C-1-76s-2	soil	SNP calls on WGS of clinical and environmental isolates of Aspergillus fumigatus in Germany
C177	Clinical	SNP calls on WGS of Aspergillus fumigatus isolates from the UK and Ireland
C-1-77s-2	soil	SNP calls on WGS of clinical and environmental isolates of Aspergillus fumigatus in Germany
C178	Clinical	SNP calls on WGS of Aspergillus fumigatus isolates from the UK and Ireland
C179	Clinical	SNP calls on WGS of Aspergillus fumigatus isolates from the UK and Ireland
C18	Environmental	SNP calls on WGS of Aspergillus fumigatus isolates from the UK and Ireland
C180	Clinical	SNP calls on WGS of Aspergillus fumigatus isolates from the UK and Ireland
C-1-80s-1	soil	SNP calls on WGS of environmental isolates of Aspergillus fumigatus
C181	Clinical	SNP calls on WGS of Aspergillus fumigatus isolates from the UK and Ireland
C182	Clinical	SNP calls on WGS of Aspergillus fumigatus isolates from the UK and Ireland
C183	Clinical	SNP calls on WGS of Aspergillus fumigatus isolates from the UK and Ireland
C184	Clinical	SNP calls on WGS of Aspergillus fumigatus isolates from the UK and Ireland	yes
C185	Clinical	SNP calls on WGS of Aspergillus fumigatus isolates from the UK and Ireland
C186	Clinical	SNP calls on WGS of Aspergillus fumigatus isolates from the UK and Ireland
C187	Clinical	SNP calls on WGS of Aspergillus fumigatus isolates from the UK and Ireland
C188	Clinical	SNP calls on WGS of Aspergillus fumigatus isolates from the UK and Ireland
C189	Clinical	SNP calls on WGS of Aspergillus fumigatus isolates from the UK and Ireland
C19	Environmental	SNP calls on WGS of Aspergillus fumigatus isolates from the UK and Ireland
C190	Clinical	SNP calls on WGS of Aspergillus fumigatus isolates from the UK and Ireland
C-1-90L-1	soil	SNP calls on WGS of clinical and environmental isolates of Aspergillus fumigatus in Germany	yes
C191	Clinical	SNP calls on WGS of Aspergillus fumigatus isolates from the UK and Ireland
C-1-93L-3	soil	SNP calls on WGS of environmental isolates of Aspergillus fumigatus
C-1-93s-1	soil	SNP calls on WGS of clinical and environmental isolates of Aspergillus fumigatus in Germany
C-1-94L-2	soil	SNP calls on WGS of clinical and environmental isolates of Aspergillus fumigatus in Germany
C-1-99L-2	soil	SNP calls on WGS of clinical and environmental isolates of Aspergillus fumigatus in Germany
C2	Environmental	SNP calls on WGS of Aspergillus fumigatus isolates from the UK and Ireland
C20	Environmental	SNP calls on WGS of Aspergillus fumigatus isolates from the UK and Ireland
C21	Environmental	SNP calls on WGS of Aspergillus fumigatus isolates from the UK and Ireland
C22	Environmental	SNP calls on WGS of Aspergillus fumigatus isolates from the UK and Ireland
C220	Environmental	SNP calls on WGS of Aspergillus fumigatus isolates from the UK and Ireland
C221	Environmental	SNP calls on WGS of Aspergillus fumigatus isolates from the UK and Ireland
C222	Environmental	SNP calls on WGS of Aspergillus fumigatus isolates from the UK and Ireland
C223	Environmental	SNP calls on WGS of Aspergillus fumigatus isolates from the UK and Ireland
C23	Environmental	SNP calls on WGS of Aspergillus fumigatus isolates from the UK and Ireland
C24	Environmental	SNP calls on WGS of Aspergillus fumigatus isolates from the UK and Ireland
C246	Environmental	SNP calls on WGS of Aspergillus fumigatus isolates from the UK and Ireland
C25	Environmental	SNP calls on WGS of Aspergillus fumigatus isolates from the UK and Ireland
C26	Environmental	SNP calls on WGS of Aspergillus fumigatus isolates from the UK and Ireland
C27	Environmental	SNP calls on WGS of Aspergillus fumigatus isolates from the UK and Ireland
C272	Environmental	SNP calls on WGS of Aspergillus fumigatus isolates from the UK and Ireland
C275	Environmental	SNP calls on WGS of Aspergillus fumigatus isolates from the UK and Ireland
C28	Environmental	SNP calls on WGS of Aspergillus fumigatus isolates from the UK and Ireland
C29	Environmental	SNP calls on WGS of Aspergillus fumigatus isolates from the UK and Ireland
C3	Environmental	SNP calls on WGS of Aspergillus fumigatus isolates from the UK and Ireland
C30	Environmental	SNP calls on WGS of Aspergillus fumigatus isolates from the UK and Ireland
C31	Environmental	SNP calls on WGS of Aspergillus fumigatus isolates from the UK and Ireland
C32	Clinical	SNP calls on WGS of Aspergillus fumigatus isolates from the UK and Ireland
C33	Clinical	SNP calls on WGS of Aspergillus fumigatus isolates from the UK and Ireland
C34	Clinical	SNP calls on WGS of Aspergillus fumigatus isolates from the UK and Ireland
C341	Environmental	SNP calls on WGS of Aspergillus fumigatus isolates from the UK and Ireland
C342	Environmental	SNP calls on WGS of Aspergillus fumigatus isolates from the UK and Ireland
C343	Environmental	SNP calls on WGS of Aspergillus fumigatus isolates from the UK and Ireland
C344	Environmental	SNP calls on WGS of Aspergillus fumigatus isolates from the UK and Ireland
C345	Environmental	SNP calls on WGS of Aspergillus fumigatus isolates from the UK and Ireland
C346	Environmental	SNP calls on WGS of Aspergillus fumigatus isolates from the UK and Ireland
C35	Clinical	SNP calls on WGS of Aspergillus fumigatus isolates from the UK and Ireland
C354	Clinical	SNP calls on WGS of Aspergillus fumigatus isolates from the UK and Ireland
C355	Clinical	SNP calls on WGS of Aspergillus fumigatus isolates from the UK and Ireland
C356	Clinical	SNP calls on WGS of Aspergillus fumigatus isolates from the UK and Ireland
C357	Environmental	SNP calls on WGS of Aspergillus fumigatus isolates from the UK and Ireland
C358	Environmental	SNP calls on WGS of Aspergillus fumigatus isolates from the UK and Ireland
C359	Clinical	SNP calls on WGS of Aspergillus fumigatus isolates from the UK and Ireland
C36	Clinical	SNP calls on WGS of Aspergillus fumigatus isolates from the UK and Ireland
C360	Environmental	SNP calls on WGS of Aspergillus fumigatus isolates from the UK and Ireland
C361	Clinical	SNP calls on WGS of Aspergillus fumigatus isolates from the UK and Ireland
C362	Clinical	SNP calls on WGS of Aspergillus fumigatus isolates from the UK and Ireland
C363	Clinical	SNP calls on WGS of Aspergillus fumigatus isolates from the UK and Ireland
C364	Environmental	SNP calls on WGS of Aspergillus fumigatus isolates from the UK and Ireland
C365	Environmental	SNP calls on WGS of Aspergillus fumigatus isolates from the UK and Ireland
C366	Environmental	SNP calls on WGS of Aspergillus fumigatus isolates from the UK and Ireland
C367	Environmental	SNP calls on WGS of Aspergillus fumigatus isolates from the UK and Ireland
C368	Environmental	SNP calls on WGS of Aspergillus fumigatus isolates from the UK and Ireland
C369	Environmental	SNP calls on WGS of Aspergillus fumigatus isolates from the UK and Ireland
C37	Clinical	SNP calls on WGS of Aspergillus fumigatus isolates from the UK and Ireland
C38	Clinical	SNP calls on WGS of Aspergillus fumigatus isolates from the UK and Ireland
C39	Clinical	SNP calls on WGS of Aspergillus fumigatus isolates from the UK and Ireland
C4	Environmental	SNP calls on WGS of Aspergillus fumigatus isolates from the UK and Ireland
C40	Clinical	SNP calls on WGS of Aspergillus fumigatus isolates from the UK and Ireland
C41	Clinical	SNP calls on WGS of Aspergillus fumigatus isolates from the UK and Ireland
C42	Clinical	SNP calls on WGS of Aspergillus fumigatus isolates from the UK and Ireland
C43	Clinical	SNP calls on WGS of Aspergillus fumigatus isolates from the UK and Ireland
C44	Clinical	SNP calls on WGS of Aspergillus fumigatus isolates from the UK and Ireland
C45	Clinical	SNP calls on WGS of Aspergillus fumigatus isolates from the UK and Ireland
C46	Clinical	SNP calls on WGS of Aspergillus fumigatus isolates from the UK and Ireland
C47	Clinical	SNP calls on WGS of Aspergillus fumigatus isolates from the UK and Ireland
C48	Clinical	SNP calls on WGS of Aspergillus fumigatus isolates from the UK and Ireland
C49	Clinical	SNP calls on WGS of Aspergillus fumigatus isolates from the UK and Ireland
C5	Environmental	SNP calls on WGS of Aspergillus fumigatus isolates from the UK and Ireland
C50	Clinical	SNP calls on WGS of Aspergillus fumigatus isolates from the UK and Ireland
C51	Clinical	SNP calls on WGS of Aspergillus fumigatus isolates from the UK and Ireland
C52	Clinical	SNP calls on WGS of Aspergillus fumigatus isolates from the UK and Ireland
C53	Clinical	SNP calls on WGS of Aspergillus fumigatus isolates from the UK and Ireland
C54	Clinical	SNP calls on WGS of Aspergillus fumigatus isolates from the UK and Ireland
C55	Clinical	SNP calls on WGS of Aspergillus fumigatus isolates from the UK and Ireland
C56	Clinical	SNP calls on WGS of Aspergillus fumigatus isolates from the UK and Ireland
C57	Clinical	SNP calls on WGS of Aspergillus fumigatus isolates from the UK and Ireland
C58	Clinical	SNP calls on WGS of Aspergillus fumigatus isolates from the UK and Ireland
C59	Clinical	SNP calls on WGS of Aspergillus fumigatus isolates from the UK and Ireland
C6	Environmental	SNP calls on WGS of Aspergillus fumigatus isolates from the UK and Ireland
C60	Clinical	SNP calls on WGS of Aspergillus fumigatus isolates from the UK and Ireland
C61	Clinical	SNP calls on WGS of Aspergillus fumigatus isolates from the UK and Ireland
C62	Clinical	SNP calls on WGS of Aspergillus fumigatus isolates from the UK and Ireland
C63	Clinical	SNP calls on WGS of Aspergillus fumigatus isolates from the UK and Ireland
C64	Clinical	SNP calls on WGS of Aspergillus fumigatus isolates from the UK and Ireland
C65	Clinical	SNP calls on WGS of Aspergillus fumigatus isolates from the UK and Ireland
C66	Clinical	SNP calls on WGS of Aspergillus fumigatus isolates from the UK and Ireland
C67	Clinical	SNP calls on WGS of Aspergillus fumigatus isolates from the UK and Ireland
C68	Clinical	SNP calls on WGS of Aspergillus fumigatus isolates from the UK and Ireland
C69	Clinical	SNP calls on WGS of Aspergillus fumigatus isolates from the UK and Ireland
C7	Environmental	SNP calls on WGS of Aspergillus fumigatus isolates from the UK and Ireland
C70	Clinical	SNP calls on WGS of Aspergillus fumigatus isolates from the UK and Ireland
C71	Clinical	SNP calls on WGS of Aspergillus fumigatus isolates from the UK and Ireland
C72	Clinical	SNP calls on WGS of Aspergillus fumigatus isolates from the UK and Ireland
C73	Clinical	SNP calls on WGS of Aspergillus fumigatus isolates from the UK and Ireland
C74	Clinical	SNP calls on WGS of Aspergillus fumigatus isolates from the UK and Ireland
C75	Clinical	SNP calls on WGS of Aspergillus fumigatus isolates from the UK and Ireland
C76	Clinical	SNP calls on WGS of Aspergillus fumigatus isolates from the UK and Ireland
C77	Clinical	SNP calls on WGS of Aspergillus fumigatus isolates from the UK and Ireland
C78	Environmental	SNP calls on WGS of Aspergillus fumigatus isolates from the UK and Ireland
C79	Environmental	SNP calls on WGS of Aspergillus fumigatus isolates from the UK and Ireland
C8	Environmental	SNP calls on WGS of Aspergillus fumigatus isolates from the UK and Ireland
C80	Environmental	SNP calls on WGS of Aspergillus fumigatus isolates from the UK and Ireland
C81	Clinical	SNP calls on WGS of Aspergillus fumigatus isolates from the UK and Ireland
C82	Clinical	SNP calls on WGS of Aspergillus fumigatus isolates from the UK and Ireland
C83	Clinical	SNP calls on WGS of Aspergillus fumigatus isolates from the UK and Ireland
C84	Clinical	SNP calls on WGS of Aspergillus fumigatus isolates from the UK and Ireland
C85	Environmental	SNP calls on WGS of Aspergillus fumigatus isolates from the UK and Ireland
C86	Environmental	SNP calls on WGS of Aspergillus fumigatus isolates from the UK and Ireland
C87	Environmental	SNP calls on WGS of Aspergillus fumigatus isolates from the UK and Ireland
C88	Environmental	SNP calls on WGS of Aspergillus fumigatus isolates from the UK and Ireland
C89	Environmental	SNP calls on WGS of Aspergillus fumigatus isolates from the UK and Ireland
C91	Environmental	SNP calls on WGS of Aspergillus fumigatus isolates from the UK and Ireland
C92	Environmental	SNP calls on WGS of Aspergillus fumigatus isolates from the UK and Ireland
C93	Environmental	SNP calls on WGS of Aspergillus fumigatus isolates from the UK and Ireland
C95	Environmental	SNP calls on WGS of Aspergillus fumigatus isolates from the UK and Ireland
C96	Environmental	SNP calls on WGS of Aspergillus fumigatus isolates from the UK and Ireland
C99	Clinical	SNP calls on WGS of Aspergillus fumigatus isolates from the UK and Ireland
CEA10	pathogenic	Strain specific A. fumigatus persistence in the murine lung
CEA10-2	pathogenic	Strain specific A. fumigatus persistence in the murine lung
CF098	pathogenic	Strain specific A. fumigatus persistence in the murine lung	yes
CF337	Environmental	Strain specific A. fumigatus persistence in the murine lung
D17	Environmental	Strain specific A. fumigatus persistence in the murine lung
D-2-15L-2	soil	SNP calls on WGS of clinical and environmental isolates of Aspergillus fumigatus in Germany
D-2-15L-3	soil	SNP calls on WGS of clinical and environmental isolates of Aspergillus fumigatus in Germany
D-2-17L-1	soil	SNP calls on WGS of environmental isolates of Aspergillus fumigatus
D-2-22s-1	soil	SNP calls on WGS of environmental isolates of Aspergillus fumigatus
D-2-23L-5	soil	SNP calls on WGS of environmental isolates of Aspergillus fumigatus
D-2-24s-1	soil	SNP calls on WGS of environmental isolates of Aspergillus fumigatus
D-2-25L-2	soil	SNP calls on WGS of environmental isolates of Aspergillus fumigatus
D-2-25L-3	soil	SNP calls on WGS of environmental isolates of Aspergillus fumigatus
D-2-26s-1	soil	SNP calls on WGS of clinical and environmental isolates of Aspergillus fumigatus in Germany
D-2-28L-1	soil	SNP calls on WGS of environmental isolates of Aspergillus fumigatus
D-2-29s-1	soil	SNP calls on WGS of environmental isolates of Aspergillus fumigatus
D-2-2s-2	soil	SNP calls on WGS of environmental isolates of Aspergillus fumigatus
D-2-2s-3	soil	SNP calls on WGS of environmental isolates of Aspergillus fumigatus
D-2-32L-1	soil	SNP calls on WGS of clinical and environmental isolates of Aspergillus fumigatus in Germany
D-2-35s-1	soil	SNP calls on WGS of environmental isolates of Aspergillus fumigatus
D-2-38L-1	soil	SNP calls on WGS of environmental isolates of Aspergillus fumigatus
D-2-39L-1	soil	SNP calls on WGS of environmental isolates of Aspergillus fumigatus
D-2-39L-2	soil	SNP calls on WGS of clinical and environmental isolates of Aspergillus fumigatus in Germany
D-2-43L-1	soil	SNP calls on WGS of clinical and environmental isolates of Aspergillus fumigatus in Germany
D-2-43L-2	soil	SNP calls on WGS of environmental isolates of Aspergillus fumigatus
D-2-43s-1	soil	SNP calls on WGS of clinical and environmental isolates of Aspergillus fumigatus in Germany
D-2-44L-1	soil	SNP calls on WGS of clinical and environmental isolates of Aspergillus fumigatus in Germany
D-2-47L-1	soil	SNP calls on WGS of environmental isolates of Aspergillus fumigatus
D-2-47L-2	soil	SNP calls on WGS of clinical and environmental isolates of Aspergillus fumigatus in Germany
D-2-48L-1	soil	SNP calls on WGS of clinical and environmental isolates of Aspergillus fumigatus in Germany
D-2-49L-2	soil	SNP calls on WGS of clinical and environmental isolates of Aspergillus fumigatus in Germany
D-2-49L-5	soil	SNP calls on WGS of environmental isolates of Aspergillus fumigatus
D-2-50s-1	soil	SNP calls on WGS of clinical and environmental isolates of Aspergillus fumigatus in Germany
DMC2_AF100-1_14	sputum	SNP calls on WGS of Aspergillus fumigatus clinical, environmental, AsTEC and CDC study strains.
DMC2_AF1001_15	sputum	SNP calls on WGS of Aspergillus fumigatus clinical, environmental, AsTEC and CDC study strains.
DMC2_AF100-1_20_C	sputum	SNP calls on WGS of Aspergillus fumigatus clinical, environmental, AsTEC and CDC study strains.
DMC2_AF100-1_24	sputum	SNP calls on WGS of Aspergillus fumigatus clinical, environmental, AsTEC and CDC study strains.
DMC2_AF100-1_3	sputum	SNP calls on WGS of Aspergillus fumigatus clinical, environmental, AsTEC and CDC study strains.
DMC2_AF100-1_8	sputum	SNP calls on WGS of Aspergillus fumigatus clinical, environmental, AsTEC and CDC study strains.
DMC2_AF100-12_9	sputum	SNP calls on WGS of Aspergillus fumigatus clinical, environmental, AsTEC and CDC study strains.
DMC2_AF100-2B	sputum	SNP calls on WGS of Aspergillus fumigatus clinical, environmental, AsTEC and CDC study strains.
DMC2_AF100-3B	sputum	SNP calls on WGS of Aspergillus fumigatus clinical, environmental, AsTEC and CDC study strains.
DMC2_AF100-4B	sputum	SNP calls on WGS of Aspergillus fumigatus clinical, environmental, AsTEC and CDC study strains.
DMC2_AF100-5B	sputum	SNP calls on WGS of Aspergillus fumigatus clinical, environmental, AsTEC and CDC study strains.
DMC2_AF100-6B	sputum	SNP calls on WGS of Aspergillus fumigatus clinical, environmental, AsTEC and CDC study strains.
DMC2_AF100-7B	sputum	SNP calls on WGS of Aspergillus fumigatus clinical, environmental, AsTEC and CDC study strains.
DMC2_AF100-8B	sputum	SNP calls on WGS of Aspergillus fumigatus clinical, environmental, AsTEC and CDC study strains.
DMC2_AF100-9B	sputum	SNP calls on WGS of Aspergillus fumigatus clinical, environmental, AsTEC and CDC study strains.
E-1-14-1	soil	SNP calls on WGS of environmental isolates of Aspergillus fumigatus
E-1-20-2	soil	SNP calls on WGS of clinical and environmental isolates of Aspergillus fumigatus in Germany
E-1-21-2	soil	SNP calls on WGS of environmental isolates of Aspergillus fumigatus
E-1-25-10	soil	SNP calls on WGS of environmental isolates of Aspergillus fumigatus
E-1-33L-1	soil	SNP calls on WGS of environmental isolates of Aspergillus fumigatus
E-1-35-1	soil	SNP calls on WGS of environmental isolates of Aspergillus fumigatus
E-1-37L-2	soil	SNP calls on WGS of clinical and environmental isolates of Aspergillus fumigatus in Germany
E-1-46-2	soil	SNP calls on WGS of clinical and environmental isolates of Aspergillus fumigatus in Germany
E-1-48-2	soil	SNP calls on WGS of environmental isolates of Aspergillus fumigatus
E-1-49-1	soil	SNP calls on WGS of environmental isolates of Aspergillus fumigatus
E-1-56s-1	soil	SNP calls on WGS of environmental isolates of Aspergillus fumigatus
E-1-65L-2	soil	SNP calls on WGS of environmental isolates of Aspergillus fumigatus
E-1-65L-4	soil	SNP calls on WGS of environmental isolates of Aspergillus fumigatus
E-1-66s-1	soil	SNP calls on WGS of clinical and environmental isolates of Aspergillus fumigatus in Germany
E-1-67s-1	soil	SNP calls on WGS of clinical and environmental isolates of Aspergillus fumigatus in Germany
E-1-70L-4	soil	SNP calls on WGS of environmental isolates of Aspergillus fumigatus
E-1-70L-5	soil	SNP calls on WGS of environmental isolates of Aspergillus fumigatus
E-1-7-1	soil	SNP calls on WGS of environmental isolates of Aspergillus fumigatus
E-1-74s-1	soil	SNP calls on WGS of environmental isolates of Aspergillus fumigatus
E-1-75s-1	soil	SNP calls on WGS of environmental isolates of Aspergillus fumigatus
E-1-75s-2	soil	SNP calls on WGS of environmental isolates of Aspergillus fumigatus
F-1-10L-1	soil	SNP calls on WGS of clinical and environmental isolates of Aspergillus fumigatus in Germany
F-1-13L-1	soil	SNP calls on WGS of clinical and environmental isolates of Aspergillus fumigatus in Germany
F-1-13L-3	soil	SNP calls on WGS of clinical and environmental isolates of Aspergillus fumigatus in Germany
F-1-14-1	soil	SNP calls on WGS of clinical and environmental isolates of Aspergillus fumigatus in Germany
F11628	specimen from organism	SNP call on WGS of Aspergillus fumigatus drug-resistant clinical isolates
F11698	specimen from organism	SNP call on WGS of Aspergillus fumigatus drug-resistant clinical isolates
F12865	specimen from organism	SNP call on WGS of Aspergillus fumigatus drug-resistant clinical isolates
F-1-33L-2	soil	SNP calls on WGS of clinical and environmental isolates of Aspergillus fumigatus in Germany
F-1-39-1	soil	SNP calls on WGS of clinical and environmental isolates of Aspergillus fumigatus in Germany
F-1-3L-1	soil	SNP calls on WGS of clinical and environmental isolates of Aspergillus fumigatus in Germany
F-1-42-2	soil	SNP calls on WGS of clinical and environmental isolates of Aspergillus fumigatus in Germany
F14946	specimen from organism	SNP call on WGS of Aspergillus fumigatus drug-resistant clinical isolates
F-1-4L-1	soil	SNP calls on WGS of clinical and environmental isolates of Aspergillus fumigatus in Germany
F15767	specimen from organism	SNP call on WGS of Aspergillus fumigatus drug-resistant clinical isolates
F15861	specimen from organism	SNP call on WGS of Aspergillus fumigatus drug-resistant clinical isolates
F16867	sputum specimen	SNP call on WGS of Aspergillus fumigatus drug-resistant clinical isolates
F17999	pathogenic	Strain specific A. fumigatus persistence in the murine lung
F18149	pathogenic	Strain specific A. fumigatus persistence in the murine lung
F18304	pathogenic	Strain specific A. fumigatus persistence in the murine lung
F18329	pathogenic	Strain specific A. fumigatus persistence in the murine lung
F18454	pathogenic	Strain specific A. fumigatus persistence in the murine lung
F20063	pathogenic	Strain specific A. fumigatus persistence in the murine lung
F20140	pathogenic	Strain specific A. fumigatus persistence in the murine lung
F20451	pathogenic	Strain specific A. fumigatus persistence in the murine lung
F21572	pathogenic	Strain specific A. fumigatus persistence in the murine lung
F21732	pathogenic	Strain specific A. fumigatus persistence in the murine lung
F21857	pathogenic	Strain specific A. fumigatus persistence in the murine lung
F4S1B	Environmental	Strain specific A. fumigatus persistence in the murine lung
G-2-1-2	soil	SNP calls on WGS of clinical and environmental isolates of Aspergillus fumigatus in Germany
G-2-14-1	soil	SNP calls on WGS of clinical and environmental isolates of Aspergillus fumigatus in Germany
G-2-22-4	soil	SNP calls on WGS of clinical and environmental isolates of Aspergillus fumigatus in Germany
G-2-3-1	soil	SNP calls on WGS of clinical and environmental isolates of Aspergillus fumigatus in Germany
G-2-5-2	soil	SNP calls on WGS of clinical and environmental isolates of Aspergillus fumigatus in Germany
G-2-6-1	soil	SNP calls on WGS of clinical and environmental isolates of Aspergillus fumigatus in Germany
G-2-9-2	soil	SNP calls on WGS of clinical and environmental isolates of Aspergillus fumigatus in Germany
H-1-10-6	soil	SNP calls on WGS of clinical and environmental isolates of Aspergillus fumigatus in Germany
H-1-1-2	soil	SNP calls on WGS of clinical and environmental isolates of Aspergillus fumigatus in Germany
H-1-15-2	soil	SNP calls on WGS of clinical and environmental isolates of Aspergillus fumigatus in Germany
H-1-21-5	soil	SNP calls on WGS of clinical and environmental isolates of Aspergillus fumigatus in Germany
H-1-21-9	soil	SNP calls on WGS of clinical and environmental isolates of Aspergillus fumigatus in Germany
H-1-23-3	soil	SNP calls on WGS of clinical and environmental isolates of Aspergillus fumigatus in Germany
H-1-26-1	soil	SNP calls on WGS of clinical and environmental isolates of Aspergillus fumigatus in Germany
H-1-29-2	soil	SNP calls on WGS of clinical and environmental isolates of Aspergillus fumigatus in Germany
H-1-30-2	soil	SNP calls on WGS of clinical and environmental isolates of Aspergillus fumigatus in Germany
I-1-12-1	soil	SNP calls on WGS of clinical and environmental isolates of Aspergillus fumigatus in Germany
I-1-19-2	soil	SNP calls on WGS of clinical and environmental isolates of Aspergillus fumigatus in Germany
I-1-2-2	soil	SNP calls on WGS of clinical and environmental isolates of Aspergillus fumigatus in Germany
I-1-22-4	soil	SNP calls on WGS of clinical and environmental isolates of Aspergillus fumigatus in Germany
I-1-22-5	soil	SNP calls on WGS of clinical and environmental isolates of Aspergillus fumigatus in Germany
I-1-2-4	soil	SNP calls on WGS of clinical and environmental isolates of Aspergillus fumigatus in Germany
I-1-25-1	soil	SNP calls on WGS of clinical and environmental isolates of Aspergillus fumigatus in Germany
I-1-32-1	soil	SNP calls on WGS of clinical and environmental isolates of Aspergillus fumigatus in Germany
I-1-32-2	soil	SNP calls on WGS of clinical and environmental isolates of Aspergillus fumigatus in Germany
I-1-48-3	soil	SNP calls on WGS of clinical and environmental isolates of Aspergillus fumigatus in Germany
I-1-49-3	soil	SNP calls on WGS of clinical and environmental isolates of Aspergillus fumigatus in Germany
IFM40807	lung	Whole Genome Association Study for Itraconazole Sensitivity in Aspergillus fumigatus
IFM40819	lung	Whole Genome Association Study for Itraconazole Sensitivity in Aspergillus fumigatus
IFM41359	Pleural effusion	Whole Genome Association Study for Itraconazole Sensitivity in Aspergillus fumigatus
IFM41361	cornea	Whole Genome Association Study for Itraconazole Sensitivity in Aspergillus fumigatus
IFM41368	Sinus	Whole Genome Association Study for Itraconazole Sensitivity in Aspergillus fumigatus
IFM41392	sputum	Whole Genome Association Study for Itraconazole Sensitivity in Aspergillus fumigatus
IFM46074	lung	Whole Genome Association Study for Itraconazole Sensitivity in Aspergillus fumigatus
IFM46896	sputum	Whole Genome Association Study for Itraconazole Sensitivity in Aspergillus fumigatus
IFM47064	sputum	Whole Genome Association Study for Itraconazole Sensitivity in Aspergillus fumigatus
IFM47072	sputum	Whole Genome Association Study for Itraconazole Sensitivity in Aspergillus fumigatus
IFM47074	sputum	Whole Genome Association Study for Itraconazole Sensitivity in Aspergillus fumigatus
IFM47278	sputum	Whole Genome Association Study for Itraconazole Sensitivity in Aspergillus fumigatus
IFM47434	sputum	Whole Genome Association Study for Itraconazole Sensitivity in Aspergillus fumigatus
IFM47437	sputum	Whole Genome Association Study for Itraconazole Sensitivity in Aspergillus fumigatus
IFM47444	sputum	Whole Genome Association Study for Itraconazole Sensitivity in Aspergillus fumigatus	yes
IFM47448	lung	Whole Genome Association Study for Itraconazole Sensitivity in Aspergillus fumigatus
IFM47450	sputum	Whole Genome Association Study for Itraconazole Sensitivity in Aspergillus fumigatus	yes
IFM47453	sputum	Whole Genome Association Study for Itraconazole Sensitivity in Aspergillus fumigatus
IFM47456	lung	Whole Genome Association Study for Itraconazole Sensitivity in Aspergillus fumigatus
IFM47475	BALF	Whole Genome Association Study for Itraconazole Sensitivity in Aspergillus fumigatus
IFM48051	BALF	Whole Genome Association Study for Itraconazole Sensitivity in Aspergillus fumigatus
IFM48627	sputum	Whole Genome Association Study for Itraconazole Sensitivity in Aspergillus fumigatus	yes
IFM49896	sputum	Whole Genome Association Study for Itraconazole Sensitivity in Aspergillus fumigatus
IFM50230	lung	Whole Genome Association Study for Itraconazole Sensitivity in Aspergillus fumigatus
IFM50268	sputum	Whole Genome Association Study for Itraconazole Sensitivity in Aspergillus fumigatus
IFM50886	Pleural effusion	Whole Genome Association Study for Itraconazole Sensitivity in Aspergillus fumigatus
IFM50916	lung	Whole Genome Association Study for Itraconazole Sensitivity in Aspergillus fumigatus
IFM50917	BALF	Whole Genome Association Study for Itraconazole Sensitivity in Aspergillus fumigatus
IFM50997	sputum	Whole Genome Association Study for Itraconazole Sensitivity in Aspergillus fumigatus
IFM50999	Cutaneous aspiration	Whole Genome Association Study for Itraconazole Sensitivity in Aspergillus fumigatus
IFM51126	BALF	Whole Genome Association Study for Itraconazole Sensitivity in Aspergillus fumigatus
IFM51357	sputum	Whole Genome Association Study for Itraconazole Sensitivity in Aspergillus fumigatus
IFM51505	sputum	Whole Genome Association Study for Itraconazole Sensitivity in Aspergillus fumigatus
IFM51746	sputum	Whole Genome Association Study for Itraconazole Sensitivity in Aspergillus fumigatus
IFM51944	sputum	Whole Genome Association Study for Itraconazole Sensitivity in Aspergillus fumigatus
IFM51977	sputum	Whole Genome Association Study for Itraconazole Sensitivity in Aspergillus fumigatus
IFM51978	sputum	Whole Genome Association Study for Itraconazole Sensitivity in Aspergillus fumigatus
IFM52659	lung	Whole Genome Association Study for Itraconazole Sensitivity in Aspergillus fumigatus
IFM53927	sputum	Whole Genome Association Study for Itraconazole Sensitivity in Aspergillus fumigatus
IFM54842	sputum	Whole Genome Association Study for Itraconazole Sensitivity in Aspergillus fumigatus
IFM55369_resequence1	lung	Whole Genome Association Study for Itraconazole Sensitivity in Aspergillus fumigatus	yes
IFM55548	sputum	Whole Genome Association Study for Itraconazole Sensitivity in Aspergillus fumigatus	yes
IFM57141	cornea	Whole Genome Association Study for Itraconazole Sensitivity in Aspergillus fumigatus
IFM57536	sputum	Whole Genome Association Study for Itraconazole Sensitivity in Aspergillus fumigatus
IFM57550	sputum	Whole Genome Association Study for Itraconazole Sensitivity in Aspergillus fumigatus
IFM58026	Clinical	SNP calls on A. fumigatus strains isolated from patients with PA and CNPA
IFM58029	Clinical	SNP calls on A. fumigatus strains isolated from patients with PA and CNPA
IFM58067	cornea	Whole Genome Association Study for Itraconazole Sensitivity in Aspergillus fumigatus
IFM58401	Clinical	SNP calls on A. fumigatus strains isolated from patients with PA and CNPA
IFM58524	Pleural effusion	Whole Genome Association Study for Itraconazole Sensitivity in Aspergillus fumigatus
IFM59056	Clinical	SNP calls on A. fumigatus strains isolated from patients with PA and CNPA
IFM59073_resequence1	sputum	Whole Genome Association Study for Itraconazole Sensitivity in Aspergillus fumigatus
IFM59357	sputum	Whole Genome Association Study for Itraconazole Sensitivity in Aspergillus fumigatus
IFM59359	sputum	SNP calls on A. fumigatus strains isolated from patients with PA and CNPA	yes
IFM59361	Clinical	SNP calls on A. fumigatus strains isolated from patients with PA and CNPA
IFM59362	sputum	Whole Genome Association Study for Itraconazole Sensitivity in Aspergillus fumigatus
IFM59365	Clinical	SNP calls on A. fumigatus strains isolated from patients with PA and CNPA
IFM59633	sputum	Whole Genome Association Study for Itraconazole Sensitivity in Aspergillus fumigatus
IFM59777	Clinical	SNP calls on A. fumigatus strains isolated from patients with PA and CNPA
IFM59779	Sinus	Whole Genome Association Study for Itraconazole Sensitivity in Aspergillus fumigatus
IFM59972	lung	Whole Genome Association Study for Itraconazole Sensitivity in Aspergillus fumigatus
IFM59985	sputum	Whole Genome Association Study for Itraconazole Sensitivity in Aspergillus fumigatus
IFM59987	sputum	Whole Genome Association Study for Itraconazole Sensitivity in Aspergillus fumigatus
IFM60514	Clinical	SNP calls on A. fumigatus strains isolated from patients with PA and CNPA
IFM61118	Clinical	SNP calls on A. fumigatus strains isolated from patients with PA and CNPA
IFM61407	Clinical	SNP calls on A. fumigatus strains isolated from patients with PA and CNPA
IFM61409	sputum	Whole Genome Association Study for Itraconazole Sensitivity in Aspergillus fumigatus
IFM61572	lung	Whole Genome Association Study for Itraconazole Sensitivity in Aspergillus fumigatus
IFM61578	Clinical	SNP calls on A. fumigatus strains isolated from patients with PA and CNPA
IFM61610	Clinical	SNP calls on A. fumigatus strains isolated from patients with PA and CNPA
IFM61959	Pleural effusion	Whole Genome Association Study for Itraconazole Sensitivity in Aspergillus fumigatus
IFM62115	Clinical	SNP calls on A. fumigatus strains isolated from patients with PA and CNPA
IFM62153	sputum	Whole Genome Association Study for Itraconazole Sensitivity in Aspergillus fumigatus
IFM62241	sputum	Whole Genome Association Study for Itraconazole Sensitivity in Aspergillus fumigatus
IFM62313	sputum	Whole Genome Association Study for Itraconazole Sensitivity in Aspergillus fumigatus
IFM62516	Clinical	SNP calls on A. fumigatus strains isolated from patients with PA and CNPA	yes
IFM62517	sputum	Whole Genome Association Study for Itraconazole Sensitivity in Aspergillus fumigatus
IFM62522	sputum	Whole Genome Association Study for Itraconazole Sensitivity in Aspergillus fumigatus
IFM62686	lung	Whole Genome Association Study for Itraconazole Sensitivity in Aspergillus fumigatus
IFM62709	BALF	Whole Genome Association Study for Itraconazole Sensitivity in Aspergillus fumigatus
JN10	Environmental	Strain specific A. fumigatus persistence in the murine lung
K-1-12L-1	soil	SNP calls on WGS of clinical and environmental isolates of Aspergillus fumigatus in Germany
K-1-18L-3	soil	SNP calls on WGS of clinical and environmental isolates of Aspergillus fumigatus in Germany
K-1-18L-6	soil	SNP calls on WGS of clinical and environmental isolates of Aspergillus fumigatus in Germany
K-1-1L-2	soil	SNP calls on WGS of clinical and environmental isolates of Aspergillus fumigatus in Germany
K-1-1L-5	soil	SNP calls on WGS of clinical and environmental isolates of Aspergillus fumigatus in Germany
K-1-24L-1	soil	SNP calls on WGS of clinical and environmental isolates of Aspergillus fumigatus in Germany
K-1-32s-1	soil	SNP calls on WGS of clinical and environmental isolates of Aspergillus fumigatus in Germany
K-1-34L-1	soil	SNP calls on WGS of clinical and environmental isolates of Aspergillus fumigatus in Germany	yes
K-1-3L-2	soil	SNP calls on WGS of clinical and environmental isolates of Aspergillus fumigatus in Germany
K-1-3L-4	soil	SNP calls on WGS of clinical and environmental isolates of Aspergillus fumigatus in Germany
K-1-48s-1	soil	SNP calls on WGS of clinical and environmental isolates of Aspergillus fumigatus in Germany
K-1-4s-1	soil	SNP calls on WGS of clinical and environmental isolates of Aspergillus fumigatus in Germany
K-1-4s-1_2	soil	SNP calls on WGS of clinical and environmental isolates of Aspergillus fumigatus in Germany
K-1-8L-1	soil	SNP calls on WGS of clinical and environmental isolates of Aspergillus fumigatus in Germany
K-1-8L-3	soil	SNP calls on WGS of clinical and environmental isolates of Aspergillus fumigatus in Germany
L-2-11-2	soil	SNP calls on WGS of clinical and environmental isolates of Aspergillus fumigatus in Germany
L-2-11-4	soil	SNP calls on WGS of clinical and environmental isolates of Aspergillus fumigatus in Germany
L-2-13-4	soil	SNP calls on WGS of clinical and environmental isolates of Aspergillus fumigatus in Germany
L-2-15-4	soil	SNP calls on WGS of clinical and environmental isolates of Aspergillus fumigatus in Germany
L-2-16-1	soil	SNP calls on WGS of clinical and environmental isolates of Aspergillus fumigatus in Germany
L-2-16-3	soil	SNP calls on WGS of clinical and environmental isolates of Aspergillus fumigatus in Germany
L-2-17-1	soil	SNP calls on WGS of clinical and environmental isolates of Aspergillus fumigatus in Germany
L-2-21-2	soil	SNP calls on WGS of clinical and environmental isolates of Aspergillus fumigatus in Germany
L-2-22-4	soil	SNP calls on WGS of clinical and environmental isolates of Aspergillus fumigatus in Germany
L-2-24-1	soil	SNP calls on WGS of clinical and environmental isolates of Aspergillus fumigatus in Germany
L-2-4-3	soil	SNP calls on WGS of clinical and environmental isolates of Aspergillus fumigatus in Germany
L-2-7-1	soil	SNP calls on WGS of clinical and environmental isolates of Aspergillus fumigatus in Germany
L-2-7-2	soil	SNP calls on WGS of clinical and environmental isolates of Aspergillus fumigatus in Germany
L-2-9-1	soil	SNP calls on WGS of clinical and environmental isolates of Aspergillus fumigatus in Germany
L-2-9-5	soil	SNP calls on WGS of clinical and environmental isolates of Aspergillus fumigatus in Germany
L-3-11-1	soil	SNP calls on WGS of clinical and environmental isolates of Aspergillus fumigatus in Germany
L-3-11-2	soil	SNP calls on WGS of clinical and environmental isolates of Aspergillus fumigatus in Germany
L-3-13-1	soil	SNP calls on WGS of clinical and environmental isolates of Aspergillus fumigatus in Germany
L-3-13-2	soil	SNP calls on WGS of clinical and environmental isolates of Aspergillus fumigatus in Germany
L-3-15-2	soil	SNP calls on WGS of clinical and environmental isolates of Aspergillus fumigatus in Germany
L-3-21-1	soil	SNP calls on WGS of clinical and environmental isolates of Aspergillus fumigatus in Germany
L-3-21-3	soil	SNP calls on WGS of clinical and environmental isolates of Aspergillus fumigatus in Germany
L-3-22-2	soil	SNP calls on WGS of clinical and environmental isolates of Aspergillus fumigatus in Germany
L-3-24-1	soil	SNP calls on WGS of clinical and environmental isolates of Aspergillus fumigatus in Germany
L-3-24-3	soil	SNP calls on WGS of clinical and environmental isolates of Aspergillus fumigatus in Germany
L-3-7-1	soil	SNP calls on WGS of clinical and environmental isolates of Aspergillus fumigatus in Germany
M128	Environmental	Strain specific A. fumigatus persistence in the murine lung
NRZ-2014-065	clinical laboratory sample	SNP calls on WGS of clinical and environmental isolates of Aspergillus fumigatus in Germany
NRZ-2015-218	clinical laboratory sample	SNP calls on WGS of clinical and environmental isolates of Aspergillus fumigatus in Germany
NRZ-2016-032	clinical laboratory sample	SNP calls on WGS of clinical and environmental isolates of Aspergillus fumigatus in Germany
NRZ-2016-063	clinical laboratory sample	SNP calls on WGS of clinical and environmental isolates of Aspergillus fumigatus in Germany
NRZ-2016-071	clinical laboratory sample	SNP calls on WGS of clinical and environmental isolates of Aspergillus fumigatus in Germany
NRZ-2016-108	clinical laboratory sample	SNP calls on WGS of clinical and environmental isolates of Aspergillus fumigatus in Germany
NRZ-2016-121	clinical laboratory sample	SNP calls on WGS of clinical and environmental isolates of Aspergillus fumigatus in Germany
NRZ-2016-141	clinical laboratory sample	SNP calls on WGS of clinical and environmental isolates of Aspergillus fumigatus in Germany
NRZ-2016-342	clinical laboratory sample	SNP calls on WGS of clinical and environmental isolates of Aspergillus fumigatus in Germany
NRZ-2017-039	clinical laboratory sample	SNP calls on WGS of clinical and environmental isolates of Aspergillus fumigatus in Germany
NRZ-2017-040	clinical laboratory sample	SNP calls on WGS of clinical and environmental isolates of Aspergillus fumigatus in Germany
NRZ-2017-069	clinical laboratory sample	SNP calls on WGS of clinical and environmental isolates of Aspergillus fumigatus in Germany
NRZ-2017-076	clinical laboratory sample	SNP calls on WGS of clinical and environmental isolates of Aspergillus fumigatus in Germany
NRZ-2017-096	clinical laboratory sample	SNP calls on WGS of clinical and environmental isolates of Aspergillus fumigatus in Germany
NRZ-2017-101	clinical laboratory sample	SNP calls on WGS of clinical and environmental isolates of Aspergillus fumigatus in Germany
NRZ-2017-115	clinical laboratory sample	SNP calls on WGS of clinical and environmental isolates of Aspergillus fumigatus in Germany
NRZ-2017-134	clinical laboratory sample	SNP calls on WGS of clinical and environmental isolates of Aspergillus fumigatus in Germany
NRZ-2017-195	clinical laboratory sample	SNP calls on WGS of clinical and environmental isolates of Aspergillus fumigatus in Germany
NRZ-2017-214	clinical laboratory sample	SNP calls on WGS of clinical and environmental isolates of Aspergillus fumigatus in Germany
NRZ-2017-282	clinical laboratory sample	SNP calls on WGS of clinical and environmental isolates of Aspergillus fumigatus in Germany
NRZ-2017-283	clinical laboratory sample	SNP calls on WGS of clinical and environmental isolates of Aspergillus fumigatus in Germany
NRZ-2017-322	clinical laboratory sample	SNP calls on WGS of clinical and environmental isolates of Aspergillus fumigatus in Germany
NRZ-2017-339	clinical laboratory sample	SNP calls on WGS of clinical and environmental isolates of Aspergillus fumigatus in Germany
NRZ-2017-346	clinical laboratory sample	SNP calls on WGS of clinical and environmental isolates of Aspergillus fumigatus in Germany
NRZ-2017-362	clinical laboratory sample	SNP calls on WGS of clinical and environmental isolates of Aspergillus fumigatus in Germany
NRZ-2017-381	clinical laboratory sample	SNP calls on WGS of clinical and environmental isolates of Aspergillus fumigatus in Germany
NRZ-2017-434	clinical laboratory sample	SNP calls on WGS of clinical and environmental isolates of Aspergillus fumigatus in Germany
NRZ-2017-508	clinical laboratory sample	SNP calls on WGS of clinical and environmental isolates of Aspergillus fumigatus in Germany
NRZ-2017-534	clinical laboratory sample	SNP calls on WGS of clinical and environmental isolates of Aspergillus fumigatus in Germany
NRZ-2017-537	clinical laboratory sample	SNP calls on WGS of clinical and environmental isolates of Aspergillus fumigatus in Germany
NRZ-2017-546	clinical laboratory sample	SNP calls on WGS of clinical and environmental isolates of Aspergillus fumigatus in Germany
NRZ-2018-043	clinical laboratory sample	SNP calls on WGS of clinical and environmental isolates of Aspergillus fumigatus in Germany
NRZ-2018-097	clinical laboratory sample	SNP calls on WGS of clinical and environmental isolates of Aspergillus fumigatus in Germany
NRZ-2018-123	clinical laboratory sample	SNP calls on WGS of clinical and environmental isolates of Aspergillus fumigatus in Germany
NRZ-2018-146	clinical laboratory sample	SNP calls on WGS of clinical and environmental isolates of Aspergillus fumigatus in Germany
NRZ-2018-236	clinical laboratory sample	SNP calls on WGS of clinical and environmental isolates of Aspergillus fumigatus in Germany
NRZ-2018-272	clinical laboratory sample	SNP calls on WGS of clinical and environmental isolates of Aspergillus fumigatus in Germany
NRZ-2018-281	clinical laboratory sample	SNP calls on WGS of clinical and environmental isolates of Aspergillus fumigatus in Germany
NRZ-2018-286	clinical laboratory sample	SNP calls on WGS of clinical and environmental isolates of Aspergillus fumigatus in Germany
NRZ-2018-290	clinical laboratory sample	SNP calls on WGS of clinical and environmental isolates of Aspergillus fumigatus in Germany
NRZ-2018-300	clinical laboratory sample	SNP calls on WGS of clinical and environmental isolates of Aspergillus fumigatus in Germany
NRZ-2018-307	clinical laboratory sample	SNP calls on WGS of clinical and environmental isolates of Aspergillus fumigatus in Germany
NRZ-2018-313	clinical laboratory sample	SNP calls on WGS of clinical and environmental isolates of Aspergillus fumigatus in Germany
NRZ-2018-326	clinical laboratory sample	SNP calls on WGS of clinical and environmental isolates of Aspergillus fumigatus in Germany
NRZ-2018-396	clinical laboratory sample	SNP calls on WGS of clinical and environmental isolates of Aspergillus fumigatus in Germany
NRZ-2018-529	clinical laboratory sample	SNP calls on WGS of clinical and environmental isolates of Aspergillus fumigatus in Germany
NRZ-2018-539	clinical laboratory sample	SNP calls on WGS of clinical and environmental isolates of Aspergillus fumigatus in Germany
NRZ-2018-646	clinical laboratory sample	SNP calls on WGS of clinical and environmental isolates of Aspergillus fumigatus in Germany
NRZ-2018-649	clinical laboratory sample	SNP calls on WGS of clinical and environmental isolates of Aspergillus fumigatus in Germany
Oryx_1	Oryx droppings	SNP calls on WGS of Aspergillus fumigatus clinical, environmental, AsTEC and CDC study strains.
RSF2S8	pathogenic	Strain specific A. fumigatus persistence in the murine lung
SF1S5	Environmental	Strain specific A. fumigatus persistence in the murine lung
SF1S6	Environmental	Strain specific A. fumigatus persistence in the murine lung
SF2S6	Environmental	Strain specific A. fumigatus persistence in the murine lung
SF2S9	Environmental	Strain specific A. fumigatus persistence in the murine lung
SF3S1	Environmental	Strain specific A. fumigatus persistence in the murine lung
SF3S10	Environmental	Strain specific A. fumigatus persistence in the murine lung
SF4S10	Environmental	Strain specific A. fumigatus persistence in the murine lung
SL143435	sputum	SNP calls on WGS of clinical Aspergillus fumigatus isolates from Portugal
SL143436	sputum	SNP calls on WGS of clinical Aspergillus fumigatus isolates from Portugal
SL143437	Bronchial lavage	SNP calls on WGS of clinical Aspergillus fumigatus isolates from Portugal
SL143438	Bronchial secretion	SNP calls on WGS of clinical Aspergillus fumigatus isolates from Portugal
SL143439	sputum	SNP calls on WGS of clinical Aspergillus fumigatus isolates from Portugal
SL143440	sputum	SNP calls on WGS of clinical Aspergillus fumigatus isolates from Portugal
SL143441	Bronchial lavage	SNP calls on WGS of clinical Aspergillus fumigatus isolates from Portugal
SL146112	sputum	SNP calls on WGS of clinical Aspergillus fumigatus isolates from Portugal
USGS_25297_1_HI	air sac	SNP calls on WGS on avian isolates of Aspergillus fumigatus
USGS_25404_1_HI	heart	SNP calls on WGS on avian isolates of Aspergillus fumigatus
USGS_26080_10_WA	lung	SNP calls on WGS on avian isolates of Aspergillus fumigatus
USGS_26080_3_WA	lung	SNP calls on WGS on avian isolates of Aspergillus fumigatus
USGS_26080_6_WA	lung	SNP calls on WGS on avian isolates of Aspergillus fumigatus
USGS_26090_1_WA	air sac	SNP calls on WGS on avian isolates of Aspergillus fumigatus
USGS_26090_2_WA	liver	SNP calls on WGS on avian isolates of Aspergillus fumigatus
USGS_26090_3_WA	liver	SNP calls on WGS on avian isolates of Aspergillus fumigatus
USGS_26090_4_WA	liver	SNP calls on WGS on avian isolates of Aspergillus fumigatus
USGS_26090_5_WA	liver	SNP calls on WGS on avian isolates of Aspergillus fumigatus
USGS_26090_7_WA	lung	SNP calls on WGS on avian isolates of Aspergillus fumigatus
USGS_26090_8_WA	liver	SNP calls on WGS on avian isolates of Aspergillus fumigatus
USGS_26113_1_WA	lung	SNP calls on WGS on avian isolates of Aspergillus fumigatus
USGS_26201_1_WA	air sac	SNP calls on WGS on avian isolates of Aspergillus fumigatus
USGS_26218_1_MT	liver	SNP calls on WGS on avian isolates of Aspergillus fumigatus
USGS_26218_2_MT	lung	SNP calls on WGS on avian isolates of Aspergillus fumigatus
USGS_26218_3_MT	lung	SNP calls on WGS on avian isolates of Aspergillus fumigatus
USGS_26222_1_NV	lung	SNP calls on WGS on avian isolates of Aspergillus fumigatus
USGS_26501_1_MN	air sac	SNP calls on WGS on avian isolates of Aspergillus fumigatus
USGS_26516_1_IL	liver	SNP calls on WGS on avian isolates of Aspergillus fumigatus
USGS_26528_1_WI	air sac	SNP calls on WGS on avian isolates of Aspergillus fumigatus
USGS_26624_1_OH	heart	SNP calls on WGS on avian isolates of Aspergillus fumigatus
USGS_26624_4_OH	heart	SNP calls on WGS on avian isolates of Aspergillus fumigatus
USGS_26655_4_WI	neck muscle	SNP calls on WGS on avian isolates of Aspergillus fumigatus
USGS_26696_1_WI	lung	SNP calls on WGS on avian isolates of Aspergillus fumigatus
USGS_26696_2_WI	lung	SNP calls on WGS on avian isolates of Aspergillus fumigatus
USGS_26707_2_ND	air sac	SNP calls on WGS on avian isolates of Aspergillus fumigatus
USGS_26829_1_WI	lung/air sac pooled	SNP calls on WGS on avian isolates of Aspergillus fumigatus
USGS_26829_2_WI	lung	SNP calls on WGS on avian isolates of Aspergillus fumigatus
USGS_26835_1_MI	liver	SNP calls on WGS on avian isolates of Aspergillus fumigatus
USGS_26879_1_WI	air sac	SNP calls on WGS on avian isolates of Aspergillus fumigatus
USGS_27510_1_FL	air sac	SNP calls on WGS on avian isolates of Aspergillus fumigatus
USGS_27539_1_ME	lung	SNP calls on WGS on avian isolates of Aspergillus fumigatus
USGS_27540_1_ME	lung	SNP calls on WGS on avian isolates of Aspergillus fumigatus
USGS_27562_1_MD	air sac	SNP calls on WGS on avian isolates of Aspergillus fumigatus
USGS_27717_1_WA	lung	SNP calls on WGS on avian isolates of Aspergillus fumigatus
USGS_27721_1_KS	lung	SNP calls on WGS on avian isolates of Aspergillus fumigatus
USGS_27784_1_SC	air sac	SNP calls on WGS on avian isolates of Aspergillus fumigatus
USGS_28113_1_MA	lung/air sac pooled	SNP calls on WGS on avian isolates of Aspergillus fumigatus
USGS_28253_1_SC	air sac	SNP calls on WGS on avian isolates of Aspergillus fumigatus
USGS_28267_1_CA	air sac	SNP calls on WGS on avian isolates of Aspergillus fumigatus
USGS_28426_1_NE	lung	SNP calls on WGS on avian isolates of Aspergillus fumigatus
USGS_28429_3_MN	lung	SNP calls on WGS on avian isolates of Aspergillus fumigatus
USGS_28834_1_NV	air sac	SNP calls on WGS on avian isolates of Aspergillus fumigatus
USGS_28858_1_WI	air sac	SNP calls on WGS on avian isolates of Aspergillus fumigatus
USGS_28913_1_MS	air sac	SNP calls on WGS on avian isolates of Aspergillus fumigatus
USGS_28913_2_MS	liver	SNP calls on WGS on avian isolates of Aspergillus fumigatus
USGS_29376_1_WI	air sac	SNP calls on WGS on avian isolates of Aspergillus fumigatus
USGS_29436_1_MA	air sac	SNP calls on WGS on avian isolates of Aspergillus fumigatus
USGS_29436_2_MA	air sac	SNP calls on WGS on avian isolates of Aspergillus fumigatus
V130-14	Pus shoulder	SNP calls on WGS of A.fumigatus isogenic strains from one patient
V130-15	Fluid, mass around clavicle	SNP calls on WGS of A.fumigatus isogenic strains from one patient
V130-18	Tissue shoulder	SNP calls on WGS of A.fumigatus isogenic strains from one patient
V130-54	Pus shoulder	SNP calls on WGS of A.fumigatus isogenic strains from one patient
V157-39	bronchoalveolar lavage	SNP calls on WGS of A.fumigatus isogenic strains from one patient
V157-40	bronchoalveolar lavage	SNP calls on WGS of A.fumigatus isogenic strains from one patient
V157-47	bronchoalveolar lavage	SNP calls on WGS of A.fumigatus isogenic strains from one patient
V157-48	bronchoalveolar lavage	SNP calls on WGS of A.fumigatus isogenic strains from one patient
V157-59	bronchoalveolar lavage	SNP calls on WGS of A.fumigatus isogenic strains from one patient
V157-60	bronchoalveolar lavage	SNP calls on WGS of A.fumigatus isogenic strains from one patient
V157-61	bronchoalveolar lavage	SNP calls on WGS of A.fumigatus isogenic strains from one patient
V157-62	bronchoalveolar lavage	SNP calls on WGS of A.fumigatus isogenic strains from one patient
V157-80	bronchoalveolar lavage	SNP calls on WGS of A.fumigatus isogenic strains from one patient
